# Supplementary material for: Genetic Diversity of Chinese Giant Salamanders Under the Context of Translocation Using Novel Development of Genomic SSR Markers
Source: Ecol Evol. 2025 May 8;15(5):e71375. doi: 10.1002/ece3.71375 (PMC12061471; doi:10.1002/ece3.71375)
Supplement: Supplementary file 1 — Table S1. The SSRs of Chinese giant salamanders identified from the draft genome in this study. [file ECE3-15-e71375-s001.xlsx]

## Sheet: Sheet1
Specifications
==============
Sequence source file: "CGS1013_scafSeq.fasta"
Definement of microsatellites (unit size / minimum number of repeats):
(2/6) (3/5) (4/5) (5/5) (6/5)
Maximal number of bases interrupting 2 SSRs in a compound microsatellite: 100
RESULTS OF MICROSATELLITE SEARCH
================================
Total number of sequences examined: 15140972
Total size of examined sequences (bp): 2894485933
Total number of identified SSRs: 316313
Number of SSR containing sequences: 297707
Number of sequences containing more than 1 SSR: 14033
Number of SSRs present in compound formation: 15041
Distribution to different repeat type classes
---------------------------------------------
Unit size	Number of SSRs
2	185438
3	97577
4	7248
5	1723
6	24327
Frequency of identified SSR motifs
----------------------------------
Repeats	5	6	7	8	9	10	11	12	13	14	15	16	17	18	19	20	21	22	23	24	25	26	27	28	29	30	31	32	33	34	35	36	37	38	39	40	41	42	43	44	45	46	47	48	49	50	51	52	53
AC	-	14609	6761	7485	2844	925	341	229	157	84	53	66	39	34	20	13	10	11	7	5	4	2		5		1	2	1			1							1
AG	-	6805	8285	2500	498	210	110	56	17	13	11	3	4					2
AT	-	7216	5909	11667	7449	4657	2851	1712	1072	770	654	563	417	396	333	347	299	257	254	191	124	96	53	42	22	16	14	11	3	4	1												1
CA	-	8806	1844	446	125	52	41	20	23	12	12	13	19	12	7	11	5	7	5	3	3	10	5	4	2	3	3	1
CG	-	6
CT	-	10049	12842	4368	951	341	161	87	51	33	16	5	3	3	8	2	6	2	3	1	2		2	2	2	1
GA	-	2550	1011	308	376	114	97	55	25	23	19	7	4	2	10	2		4	5	2		3	1	1	1
GC	-	70	48		1
GT	-	5481	2084	2843	1622	413	193	58	26	14	12	14	9	11	10	10	5	8	6	3	1		2	1	1						1
TA	-	2781	1678	786	382	213	169	135	67	78	79	52	33	17	18	22	13	31	27	4	6	7	3	5	2	3			1
TC	-	2157	571	272	327	126	58	46	31	14	8	7	4	2	1	1	3	1	1
TG	-	10176	3444	2309	807	441	198	69	42	14	17	9	3	6	1	5	4	5		3	1	1		4														1
AAC	110	11	13		1
AAG	3673	240	57	13	10	3	2
AAT	371	155	92	25	11	14	9	6	4	4	1	3	1		1
ACA	27	7	3							1
ACC	89	8	2		1
ACG	3
ACT	6	1	1
AGA	173	28	8	2				1		1
AGC	217	58	27	21	18	11	15	8	11	12	3	4	2	1				3		1				2
AGG	1730	380	158	39	9	5		8	2
AGT	4	1					1
ATA	397	199	103	55	37	25	11	8	4	2	5	1
ATC	73	29	6	3	1		2
ATG	89	85	19	8	4	1
ATT	271	111	73	22	18	10	6		1	1		1
CAA	19	5		1
CAC	135	34	5	4			1
CAG	417	190	128	98	73	81	56	37	26	24	26	11	6	4	2	1	1						2
CAT	73	37	14	6	1			1
CCA	1394	167	46	6		1
CCG	28	3	6
CCT	8373	8329	4574	2468	1247	559	245	111	40	6	3
CGA	1	1
CGC	1
CGG	2
CGT	3	8	1
CTA	1	2
CTC	3093	1146	798	319	127	120	84	44	33	14	11	5	1
CTG	2289	610	256	156	124	122	105	70	65	50	39	40	41	15	12	17	18	18	9	13	7	6	4	7	6	2	2	2	2
CTT	4423	532	130	31	16	5	2		1
GAA	4285	805	158	55	30	10	5		3
GAC	7	2	1	1
GAG	7936	7505	4353	2614	869	476	192	97	24	7	5
GAT	75	23	6	4	4	2		1
GCA	1863	492	315	154	67	94	82	60	44	32	39	34	22	16	8	23	20	25	15	20	9	6	5	5	3	1	1	1	2							2	1
GCC	7
GCG	15	1	2	1
GCT	93	41	12	10	14	5	2	6	5	2	4	3	3	4	6	2		1	1	2	1	4	1	1	1
GGA	834	572	436	264	200	116	84	38	24	15	4	3	2
GGC	5	1
GGT	153	28	15	3	1
GTA	6	2	4
GTC	1	2
GTG	870	94	23	2
GTT	54	5	3	4
TAA	358	192	96	39	33	19	16	13	14	6	3		1
TAC	5	4	1	3	1			1
TAG	6	2	1
TAT	316	167	99	47	30	20	13	11	7	3	4	3	1
TCA	173	48	12		4	4
TCC	705	361	194	215	59	57	37	11	5	3
TCG	3
TCT	187	28	3		3
TGA	154	35	11	4	2	2
TGC	518	333	173	142	115	77	42	33	32	22	13	13	12	6	4	5															1
TGG	283	49	6	2
TGT	25	5	1	1	1
TTA	362	149	77	36	25	20	14	4	7	3	4	1
TTC	75	27	14	2
TTG	33	9		1
AAAC	68	19	4	4				1
AAAG	1	1			1
AAAT	254	118	38	4
AACA	2		2					1
AACC	2
AACT	2	1
AAGG	2
AAGT	2		1
AATA	115	34	13	9	7	2	1
AATC	39	25	22	3	2
AATG	34	29	6	2	1
AATT	4	2	1
ACAA	3
ACAG	27	3	4	1	1		1
ACAT	51	14	6	6	2	1		1
ACCA	1	1
ACGA	1
ACTC	39	21	3		3	4	3	3	1	3		1	1	1
ACTG	2	3		1
AGAA	3	3
AGAC	90	23	18	4							1															2
AGAT	5	1	1	2	2	2	1	1		2	1	4	6	13	5	4	7	4	4	3
AGCC	2	1
AGGA	13	2
AGGC	11	1
AGGT		1
AGTA	2
AGTC	5	2
AGTG	14	7	8	3	3	1		2	1	1
AGTT	1
ATAA	30	10	4	4
ATAC	344	122	59	42	20	7	3	6	1	1	1	1
ATAG	8			2	2	3				3	11	4	10	5	7	4	4		1							2
ATCA	11	5	6	1	2
ATCC	1	2
ATCT	5	3		1	1		2	1		1	2	2	4	2	4	7	3	1								1
ATGA	171	86	57	42	18	11	3
ATGC	1
ATGG	1	1
ATGT	105	28	14	5	2	1	1	1
ATTA	3	2
ATTC	54	21	10	5	1	1	1
ATTG	20	9	3	2
ATTT	120	61	15	1
CAAA	5	3	1	1
CAAC	1	1
CAAG			1
CAAT	5	4
CACC	1
CACG		1
CACT	10	5			1	1	1	2					1
CAGA	26	5	4	2																						1
CAGC	1
CAGG	4	1
CAGT	1	1
CATA	73	22	8	4	2	2	1	1	1
CATC	2			1
CATG	4
CATT	40	12	11	8	1
CCAA	1
CCAG	5	1		1
CCAT									1
CCCT	3
CCGC	1
CCTC	1	1
CCTG	1	9			2
CCTT	4
CGAC	1
CTAC	1
CTAT	2		2		1	1	2		1	1					1	2		3
CTCA	9	2	2		1	1	1	2	2	1
CTGA	4
CTGC	2	3		1
CTGG	2	2	3
CTGT	23	3	1		1
CTTA	1
CTTG			1
CTTT	1
GAAC	1
GAAG	4	1
GAAT	24	11	7	1
GACA	51	9	1	4		1																			2	2
GACT	6		1
GAGG	2
GAGT	16	9		2	1			2	2	1
GATA	3	1	2										3	2	3	1	1		1
GATG	1		1
GATT	11	7	1
GCAA		3	1
GCAG	43	44	29	11
GCAT	2
GCCA	2	1		1
GCCT	23	22	16	14	1
GCTG	2			1
GCTT	1
GGAA	4	2
GGAC	1					1
GGAT	1	1
GGCA	2
GGCT				1
GGTC	1		1
GGTT					2
GTAA	1
GTAC		1		1
GTAT	144	87	38	26	16	16	8	1	1	1
GTCA	6	3
GTCT	54	8	5	5	1	1					1													3	1	1
GTGA	7	3	1	1	1	1	1		1	1	2	1	1				1
GTGC	1
GTTG								1
GTTT	11	3	3	2
TAAA	129	50	7	1
TAAG	14
TAAT	1
TACA	26	13	3				1
TACC	1
TACT	5
TAGA	3	5								1	1			2	2	3	1	3									1
TAGC	2
TAGG	1
TAGT	2		1
TATC	5	3	1	1				1		2		1	2	1	2		3
TATG	50	27	8	2	1			1
TATT	130	37	3		1
TCAA	11	11	3		1
TCAC	19	9	5	1	1	3	1	1	3	2
TCAG	11			1
TCAT	85	33	13	5	1	2
TCCA	3		1		1
TCCC	1
TCCT	16	1
TCGG	1
TCTA	6	1			1	1		3	4		2	3	1	7	2	5	1	2	5	1						1
TCTG	22	10	3		1	1
TCTT	5	2
TGAA	188	136	93	62	30	9	5	1
TGAC	10	3	1		2
TGAG	17	8	4	1	1	3	2			3		4	1	1
TGAT	25	12	4	2	3		2
TGCA	4	1
TGCC		1
TGGA	1
TGGC	4
TGGT	1		1
TGTA	144	47	17	4	2	2	3	1
TGTC	25	11	3		1	1
TGTT	26	17	4	2	1	1	1
TTAA	3
TTAC	2
TTAG		1	1
TTAT	85	27	7	3	2	1
TTCA	318	177	105	55	29	17	6	2
TTCC	5
TTCT	2			1	1
TTGA	22	7	8	2	1
TTGC	1
TTGG	1				1
TTGT	16	6	2
TTTA	69	21	8	1
TTTC	1	1	2
TTTG	12	1
AAAAC	1
AAAAG	1
AAACC	3
AAATA	3
AAATC	1
AACAT	9	5	7	1	1	1		2
AACCA		1
AACTA	2		2
AACTG	2
AATAA	2
AATAC	8
AATCA	4	1		1
AATCC	2
AATTC	2
AATTG			1
ACAAT	6	3	1
ACATA	5	4	5	3	2	3
ACATG		1
ACATT	1
ACCAC	1
ACCAG	13	4	3																		1
ACCAT	1	1
ACTAA	1
ACTGT	5
AGAAA	1
AGAAC		1
AGACC	1	1
AGACT	1
AGAGA		1
AGCCC	1
AGGCC	14	3	1
AGTCC	1
AGTTT	5
ATAAA	1
ATAAC	11	10	1	3	4	5		1
ATAAG						1
ATAAT	1
ATACC	1
ATACT	1
ATATC							1
ATCAA	2
ATCCA	1
ATGCC	24	7	3	1
ATGGC	14	4	4	1			1
ATGGT	1	1
ATGTA	11
ATGTC	2	1
ATGTT	17	9	10	3	3	4	3	1		1
ATTAC	3	1
ATTCA	2		1
ATTGT	11	5
ATTTG	3
ATTTT	1
CAAAT	6
CAACA	1
CAATA	16	3
CACAC	1
CACAG		2
CAGAC	56	22	8		4	4	3	5	5	3		2	2
CAGGA	2
CAGGC	36	14	1
CAGGG	1
CAGGT	1
CAGTA	1	1
CAGTC	5
CATAA	4	4	2	2	3		1
CATAC	1
CATAG	1	1
CATAT			2
CATGC	42	8	3
CATGG	11	7	2
CATTA	14	1
CATTG	1
CATTT	2
CCACT	1
CCAGA	39	6	5
CCAGG	22	7	2
CCAGT	1
CCATA			1		1
CCATG	45	11	1	1
CCCAA		1
CCCAG	1
CCGTG	1
CCTAA	1
CCTGA	1
CCTGC	1
CCTGG	10	5	1
CCTTT	1	1
CTAAA		1	1
CTCAG	2
CTCCA				1
CTCCT		1
CTCTG	1
CTCTT						1
CTGAA	1
CTGGA	1
CTGGC	29	7	1	1
CTGGT	9	1
CTGTG		3
CTTGG		1
CTTTG	1
GAACA				1
GAATA		1
GAATG		1
GACAT	1
GACCA	1	1
GACCT	2
GACTG	2
GAGAG	1
GAGCT		1
GATGT	1		1	1		1
GATTT		1
GCACA	2
GCATG	23	4	1
GCATT		1
GCCAG	48	18	3	1	1
GCCAT	46	4	3				1
GCCCA	1	1
GCCTG	20	3	3
GCTCA	1
GGAAA		1
GGACA	1
GGACT	2	1
GGATT	1
GGCAG	1
GGCAT	2	1	1
GGCCA	4	1
GGCCC	3	3
GGCCG	5	3	1
GGCCT	2
GGCTG	2
GGTAT	1
GGTCT			1
GGTTT	1
GTAAC	1
GTAAT	2
GTATG		1
GTATT	4	2	1
GTCAT	2
GTCCA	1			2
GTCTA			1
GTCTG	7		1
GTGCC	1
GTGCT	1		1
GTTAT	7	4	3
GTTGA	1
GTTTA	4
TAAAC	3
TAACA	29	7	11	4	4	2	1	1
TAACC	1
TAATG	1
TACAA	1	2
TACAG	5	2
TACCA				1
TACTA	1
TAGAA	1
TAGTG	1
TATAC		1
TATGC	1
TATGG		1
TATGT	3	5		5		3
TATTG	3	3
TCAAA	2
TCAAT	2	1
TCACA	3		2	2
TCATA	1
TCCCG			1
TCTAA	1		1
TCTAT	1
TCTCA		1
TCTGG	12	1	1
TCTGT	1
TGAAA	1
TGAAT	1
TGACT	1
TGAGA	1
TGATA			1
TGATT	4		1
TGCAA	3	1
TGCCA	55	15	5	2
TGCCG	1
TGCTG	2
TGGCA	75	19	4
TGGCC	17	4		2
TGGTA	1
TGGTC	46	4	6		2	3		3	1				1
TGGTG	1
TGTAA	7
TGTAT	9
TGTGC	1
TGTGT	1
TGTTA	20	8	6	5	4	1	2	2
TTAAA	1
TTACA	1
TTAGT	1	1
TTATG	1	3		1		1			1
TTATT	1
TTCAA	6	3
TTCAG	1
TTCCT	1
TTCTA	2
TTCTC				1
TTGAA	4	1	2
TTGAT	5
TTGTA	4
TTTAG		2
TTTAT	1
TTTCA	2
TTTGA	1	1
AACCCT	2	1
AAGACT	366	243	176	106	67	44	22	10	6	4	1	3			2	2
AATGGC		1
ACACAG	2	7	13	15	9	1
ACAGAC	1		2	1
ACCCTA																2
ACTAAG	4	4	4
ACTAGG	3	3	4		1			1
ACTGGC	1
AGACCC	1
AGACTA	9	12	3	6	1
AGCACC	1
AGGACC	2		2				2		1	2	1		2	3	3	2
AGGACT	417	331	250	187	141	91	63	31	40	14	12	12	9	4	4	3
AGTATT	1
AGTCCT	643	289	57	5	1
AGTCTC	936	1058	589	120	2
AGTCTT	3	2	1
AGTGCC	1
ATGCAG	1
CACCAG	1
CACTGG		1
CAGTCC	1
CAGTCT	233	215	31	1
CCAGGA							1	1		1	2		1			2
CCCAGC	1
CCCTAA																1
CCTAAC	2															3
CCTAGC	4	2
CCTAGT	125	75	22	12	5	4	4	3	4	7	1	2	1
CCTGGT	2	4	2	2	2	1	2
CTAACC			1
CTAACT		1
CTAAGA	1	1	1	1
CTAGGA	11	7	1	2	4		2	1	1				1		1	1
CTAGTC	7	11		3	1
CTCAGT	91	80	47	6
CTCCTG	1
CTGGGT	1
CTTAGT	27	23	11	4			1	1
GACCAG						1	1
GACTAA	1265	964	665	452	237	125	62	29	21	5	4	1	3	4	2	1
GACTAG	1694	1735	1321	1097	687	407	249	169	98	76	53	44	26	14	5	2
GACTAT	1						1
GACTGA	74	101	62	15	1
GACTGG		1
GAGACT	2	5	4
GCACCA		1
GCACTG	1
GCCAGT	1
GCCATT			1
GCTGGG	1
GGACTA	7	23	3	2	4
GGCCTG	1
GGCTAG	3	1
GGGTTA																1
GGTTAG	1
GTAATA	1
GTCCTA	1	3		2	1	2						2	1	4	2	1
GTCTCA	1	1
GTCTTA	2		1
GTTAGG																2
TAACCC	2
TAAGAC	4	1	3	1	1
TAGACC	1
TAGGAC	15	12	3	8						1
TAGTCC	746	697	538	418	270	149	107	63	31	23	22	12	8	4	3	1
TAGTCT	570	374	295	167	98	43	29	11	5	4	2	1		1	1	1
TCAGTC	10	9	7
TCCTAG	5	3
TCCTGC	1
TCTTAG	1
TGAGAC	7	6		1
TGAGGA	1
TGCTTC	1
TGGATG	1
TGGGCT	1
TGGGGC	1
TGGTCC	1
TGTGTC	1		2	5
TTAGGG	2
TTAGTC	3	2	2	1
TTGTTA	1
Frequency of classified repeat types (considering sequence complementary)
-------------------------------------------------------------------------
Repeats	5	6	7	8	9	10	11	12	13	14	15	16	17	18	19	20	21	22	23	24	25	26	27	28	29	30	31	32	33	34	35	36	37	38	39	40	41	42	43	44	45	46	47	48	49	50	51	52	53
AC/GT	-	39072	14133	13083	5398	1831	773	376	248	124	94	102	70	63	38	39	24	31	18	14	9	13	7	14	3	4	5	2			2							2
AG/CT	-	21561	22709	7448	2152	791	426	244	124	83	54	22	15	7	19	5	9	9	9	3	2	3	3	3	3	1
AT/AT	-	9997	7587	12453	7831	4870	3020	1847	1139	848	733	615	450	413	351	369	312	288	281	195	130	103	56	47	24	19	14	11	4	4	1												1
CG/CG	-	76	48		1
AAC/GTT	268	42	20	7	2					1
AAG/CTT	12816	1660	370	103	59	18	9	1	4	1
AAT/ATT	2075	973	540	224	154	108	69	42	37	19	17	9	3		1
ACC/GGT	2924	380	97	17	2	1	1
ACG/CGT	18	13	2	1
ACT/AGT	28	12	7	3	1		1	1
AGC/CTG	5397	1724	911	581	411	390	302	214	183	142	124	105	86	46	32	48	39	47	25	36	17	16	12	15	10	3	3	3	4		1					2	1
AGG/CCT	22671	18293	10513	5919	2511	1333	642	309	128	45	23	8	3
ATC/ATG	637	257	68	25	16	9	2	2
CCG/CGG	58	5	8	1
AAAC/GTTT	143	49	16	9	1	1	1	2
AAAG/CTTT	13	7	2	1	2
AAAT/ATTT	932	358	95	23	10	3	1
AACC/GGTT	7	2	1		3			1
AACG/CGTT	2
AACT/AGTT	5	2	2
AAGC/CTTG	2	3	3
AAGG/CCTT	48	6
AAGT/ACTT	27		1
AATC/ATTG	144	80	47	10	9		2
AATG/ATTC	914	505	302	180	81	40	15	3
AATT/AATT	11	4	1
ACAG/CTGT	318	72	39	16	5	4	1				2													3	3	6
ACAT/ATGT	937	360	153	89	45	29	17	12	3	2	1	1
ACCC/GGGT	1
ACCG/CGGT	3		1
ACCT/AGGT	3	1
ACGC/CGTG	1	1
ACGG/CCGT	1					1
ACGT/ACGT		1		1
ACTC/AGTG	131	64	23	8	12	14	9	12	10	12	2	6	4	2			1
ACTG/AGTC	45	12	2	2	2
AGAT/ATCT	37	14	6	6	7	7	5	6	5	10	17	14	26	32	26	26	20	13	11	4						4	1
AGCC/CTGG	18	5	3	4
AGCT/AGCT	2
AGGC/CCTG	86	81	45	26	3
AGGG/CCCT	7	1
ATCC/ATGG	10	4	2	1	1				1
ATGC/ATGC	11	1
CCCG/CGGG	1
AAAAC/GTTTT	1
AAAAG/CTTTT	2
AAAAT/ATTTT	9
AAACC/GGTTT	4	1
AAACT/AGTTT	16	4	3
AAAGC/CTTTG	1
AAAGG/CCTTT	2	2
AAATC/ATTTG	28	3	1	1
AAATG/ATTTC	5
AAATT/AATTT	1
AACAC/GTGTT	2
AACAG/CTGTT	1	1		1
AACAT/ATGTT	106	59	45	27	21	20	7	7	1	1
AACCC/GGGTT		1
AACCT/AGGTT	2
AACGT/ACGTT	1
AACTC/AGTTG	1
AACTG/AGTTC	4
AAGAG/CTCTT		1		1		1
AAGAT/ATCTT						1
AAGCC/CTTGG		1
AAGTC/ACTTG	1
AATAC/ATTGT	62	18	2
AATAG/ATTCT	4	1
AATAT/ATATT	1
AATCC/ATTGG	4
AATCT/AGATT	1		1
AATGC/ATTGC	4	2
AATGG/ATTCC		1
AATGT/ACATT	40	2
AATTC/AATTG	17	5	4
ACACC/GGTGT	3
ACACT/AGTGT	1
ACAGC/CTGTG	6	5	1
ACAGG/CCTGT	3
ACAGT/ACTGT	11	3
ACATC/ATGTG	4		3	3		1
ACATG/ATGTC	5	2
ACCAG/CTGGT	184	40	25		6	7	3	8	6	3		2	3								1
ACCAT/ATGGT	6	4	1	1	1
ACCTG/AGGTC	4
ACGGC/CCGTG	3
ACGGG/CCCGT			1
ACTAG/AGTCT	1		1
ACTAT/AGTAT	2	1
ACTCC/AGTGG	1			1
ACTGG/AGTCC	13	1		2
AGAGC/CTCTG	1
AGAGG/CCTCT	1	1
AGATG/ATCTC	1	1
AGCAT/ATGCT	2	1
AGCCC/CTGGG	5	1
AGCTC/AGCTG	3	1
AGGCC/CCTGG	202	62	12	4	1
AGGGC/CCCTG	3
ATATC/ATATG	1		3				1
ATGCC/ATGGC	337	80	27	5			2
CCCGG/CCGGG	8	6	1
AACAAT/ATTGTT	1
AACCCT/AGGGTT	9	1	1													9
AACTCT/AGAGTT		1
AAGACT/AGTCTT	2255	1626	1162	738	404	212	114	51	32	13	7	5	3	5	5	4
AAGCAG/CTGCTT	1
AAGCCC/CTTGGG	1
AATACT/AGTATT	1
AATAGT/ACTATT	1
AATGGC/ATTGCC		1	1
ACACAG/CTGTGT	4	7	17	21	9	1
ACATCC/ATGTGG	1
ACCAGC/CTGGTG	2	1
ACCAGG/CCTGGT	5	4	4	2	2	2	6	1	1	3	3		3	3	3	4
ACCCAG/CTGGGT	2
ACCTAG/AGGTCT	1
ACTAGG/AGTCCT	3674	3189	2199	1736	1115	653	425	268	174	121	88	72	46	26	15	8
ACTATG/AGTCAT	1						1
ACTGAG/AGTCTC	1354	1475	740	143	3
ACTGGC/AGTGCC	4	1
ACTGGG/AGTCCC	1	1
AGATGC/ATCTGC	1
AGCAGG/CCTGCT	2
AGCCCC/CTGGGG	3
AGCCCT/AGGGCT	7	3
AGGATG/ATCCTC	1
AGGCCC/CCTGGG	1
[truncated: 9 more columns]

## Sheet: Sheet2
ID	SSR nr.	SSR type	SSR	size	start	end
scaffold36__6.4	1	p2	(GT)7	14	1	14
scaffold44__6.3	1	p2	(TG)6	12	69	80
scaffold64__4.0	1	p2	(TA)10	20	431	450
scaffold75__3.4	1	p3	(AAG)5	15	276	290
scaffold145__4.8	1	p2	(CT)8	16	124	139
scaffold154__5.1	1	p2	(TA)6	12	111	122
scaffold206__2.5	1	p3	(TGC)6	18	102	119
scaffold209__7.5	1	p3	(CTT)5	15	96	110
scaffold226__3.9	1	p2	(TG)9	18	32	49
scaffold268__5.0	1	p3	(CAG)8	24	285	308
scaffold271__5.7	1	p2	(CA)6	12	16	27
scaffold305__3.0	1	p3	(GTG)5	15	304	318
scaffold340__6.7	1	p2	(CT)7	14	233	246
scaffold359__4.4	1	p2	(CT)6	12	94	105
scaffold414__7.3	1	p3	(CCT)5	15	832	846
scaffold446__4.9	1	p3	(CTT)5	15	453	467
scaffold446__4.9	2	p3	(CTT)5	15	906	920
scaffold446__4.9	3	p3	(CTT)5	15	1385	1399
scaffold448__6.7	1	p2	(CA)6	12	180	191
scaffold459__5.6	1	p2	(TG)6	12	400	411
scaffold461__4.1	1	p3	(GTG)5	15	166	180
scaffold519__5.8	1	p2	(AC)6	12	2462	2473
scaffold569__8.0	1	p3	(TTC)5	15	640	654
scaffold572__6.0	1	p3	(AGG)6	18	103	120
scaffold602__2.3	1	p2	(CA)6	12	310	321
scaffold608__7.9	1	p3	(CCT)5	15	29	43
scaffold608__7.9	2	p3	(TCC)7	21	154	174
scaffold639__4.2	1	p3	(GAA)5	15	367	381
scaffold672__3.6	1	p3	(CTT)7	21	440	460
scaffold672__3.6	2	p3	(CTT)5	15	893	907
scaffold698__7.7	1	p4	(TAAA)5	20	930	949
scaffold714__5.3	1	p3	(GAG)5	15	126	140
scaffold781__7.0	1	p2	(AC)8	16	273	288
scaffold806__3.5	1	p2	(GT)6	12	175	186
scaffold812__5.8	1	p2	(AT)8	16	330	345
scaffold856__6.0	1	p3	(ATG)6	18	62	79
scaffold865__5.3	1	p3	(GAA)5	15	987	1001
scaffold896__5.3	1	p2	(GT)8	16	590	605
scaffold938__2.4	1	p2	(CT)10	20	105	124
scaffold973__5.5	1	p2	(AT)8	16	207	222
scaffold1073__3.1	1	p2	(AC)6	12	268	279
scaffold1077__5.0	1	p3	(GCA)5	15	143	157
scaffold1081__3.2	1	p3	(AAG)5	15	34	48
scaffold1095__5.4	1	p2	(AT)9	18	86	103
scaffold1110__6.5	1	p2	(TA)6	12	195	206
scaffold1121__5.2	1	p2	(TA)7	14	100	113
scaffold1121__5.2	2	p2	(TA)6	12	229	240
scaffold1134__6.4	1	p2	(TG)6	12	427	438
scaffold1134__6.4	2	p2	(TG)6	12	550	561
scaffold1134__6.4	3	p2	(TG)6	12	1386	1397
scaffold1148__6.4	1	p2	(TA)6	12	605	616
scaffold1148__6.4	2	p2	(TA)6	12	913	924
scaffold1148__6.4	3	c	(TA)6cgcatcataccccccattatcagtctatggtgtgtt(TA)14	76	1845	1920
scaffold1237__3.0	1	p4	(GTAT)5	20	312	331
scaffold1252__3.9	1	p2	(AT)6	12	98	109
scaffold1279__1.7	1	p4	(AATC)5	20	471	490
scaffold1287__3.4	1	p3	(CTC)6	18	851	868
scaffold1287__3.4	2	p3	(CCT)5	15	974	988
scaffold1287__3.4	3	p3	(CCT)7	21	1095	1115
scaffold1287__3.4	4	p3	(CCT)5	15	1228	1242
scaffold1363__3.2	1	p2	(AG)7	14	253	266
scaffold1368__4.8	1	c	(AT)6gtgtgtgcg(TA)7	35	112	146
scaffold1375__2.5	1	p4	(TCTG)7	28	477	504
scaffold1377__7.1	1	p2	(TC)8	16	515	530
scaffold1488__3.7	1	p3	(CCT)5	15	1496	1510
scaffold1495__7.3	1	p4	(TGAA)5	20	1446	1465
scaffold1533__4.9	1	p2	(TA)7	14	260	273
scaffold1580__7.7	1	p2	(CT)7	14	194	207
scaffold1580__7.7	2	p2	(CT)7	14	328	341
scaffold1584__5.7	1	p3	(GAA)5	15	1312	1326
scaffold1643__7.9	1	p2	(CA)6	12	145	156
scaffold1661__3.2	1	p2	(TG)6	12	134	145
scaffold1713__5.9	1	p2	(AC)6	12	41	52
scaffold1857__2.8	1	p3	(GAA)5	15	146	160
scaffold1898__7.7	1	p3	(GAG)5	15	38	52
scaffold1898__7.7	2	p3	(GAG)5	15	174	188
scaffold2031__3.9	1	p3	(AAG)6	18	475	492
scaffold2047__7.2	1	p2	(CT)7	14	41	54
scaffold2048__3.4	1	p2	(AG)7	14	132	145
scaffold2087__2.2	1	p3	(AAG)5	15	655	669
scaffold2119__4.6	1	p3	(GAA)5	15	56	70
scaffold2119__4.6	2	p3	(GAA)5	15	535	549
scaffold2139__3.9	1	p2	(GT)6	12	411	422
scaffold2147__3.8	1	p2	(AG)8	16	41	56
scaffold2150__6.7	1	p4	(AACT)6	24	271	294
scaffold2157__9.4	1	p3	(CTT)5	15	8	22
scaffold2157__9.4	2	p3	(CTT)5	15	486	500
scaffold2165__6.5	1	p2	(GT)6	12	359	370
scaffold2182__3.8	1	p2	(GT)6	12	326	337
scaffold2188__3.6	1	p2	(AT)23	46	622	667
scaffold2192__5.0	1	p2	(AC)6	12	88	99
scaffold2343__5.2	1	p2	(CT)6	12	140	151
scaffold2353__8.7	1	p2	(TG)6	12	407	418
scaffold2353__8.7	2	p2	(TG)6	12	1130	1141
scaffold2399__6.5	1	p3	(TAT)7	21	550	570
scaffold2436__4.7	1	p3	(CCT)8	24	636	659
scaffold2437__2.3	1	p2	(GT)6	12	149	160
scaffold2438__2.5	1	p2	(GT)6	12	149	160
scaffold2516__3.5	1	p2	(AC)6	12	123	134
scaffold2533__3.9	1	p2	(GA)6	12	97	108
scaffold2579__3.0	1	p3	(AAG)5	15	134	148
scaffold2645__3.6	1	p2	(AC)7	14	69	82
scaffold2645__3.6	2	p2	(CT)6	12	447	458
scaffold2681__3.6	1	p2	(CT)6	12	384	395
scaffold2685__5.5	1	p3	(CTT)5	15	122	136
scaffold2685__5.5	2	p3	(CTT)5	15	932	946
scaffold2694__4.9	1	p3	(CTT)5	15	28	42
scaffold2700__3.5	1	p3	(GCA)5	15	332	346
scaffold2759__6.5	1	p3	(CTC)5	15	429	443
scaffold2759__6.5	2	p3	(CTC)5	15	559	573
scaffold2759__6.5	3	p3	(TCC)7	21	681	701
scaffold2759__6.5	4	p3	(CCT)5	15	812	826
scaffold2759__6.5	5	p3	(TCC)6	18	935	952
scaffold2759__6.5	6	p3	(CCT)5	15	1063	1077
scaffold2759__6.5	7	c	(CCT)6cagtgatggacttcacttgtcgtccattccacgnagcaacaccacaaggctcctgctgccg(CCT)6	97	1305	1401
scaffold2759__6.5	8	p3	(CCT)5	15	1511	1525
scaffold2759__6.5	9	p3	(CCT)8	24	1635	1658
scaffold2872__6.8	1	p2	(CT)7	14	118	131
scaffold2875__8.4	1	c	(GT)9ggt(TG)7gttgtgtgtgtggt(TG)7	63	2167	2229
scaffold2885__8.4	1	p5	(ATAAC)10	50	1990	2039
scaffold2887__7.9	1	p2	(AC)6	12	15	26
scaffold2887__7.9	2	c	(AC)6tgaatatgtgtcaggcattaacaggcacgcacactgaatgtgtatcaggcattaacagacacacacactaaatgtgtatcagggattaacag(AC)6	116	357	472
scaffold2891__3.6	1	p2	(TG)7	14	136	149
scaffold2908__6.7	1	p2	(AC)6	12	5634	5645
scaffold3001__5.7	1	p2	(AC)6	12	405	416
scaffold3042__7.3	1	p2	(GA)6	12	990	1001
scaffold3145__5.3	1	p3	(GTG)5	15	171	185
scaffold3262__5.1	1	p3	(GAG)6	18	330	347
scaffold3313__3.6	1	p2	(CT)6	12	190	201
scaffold3379__3.4	1	p3	(CCT)6	18	262	279
scaffold3403__2.4	1	p2	(GA)6	12	111	122
scaffold3455__4.1	1	p2	(AC)7	14	150	163
scaffold3466__6.6	1	p2	(GT)6	12	501	512
scaffold3477__6.8	1	p4	(TATT)5	20	775	794
scaffold3567__7.4	1	p2	(TA)7	14	984	997
scaffold3591__4.9	1	p2	(TC)9	18	104	121
scaffold3598__4.6	1	p3	(CTG)5	15	298	312
scaffold3637__5.4	1	p3	(TCC)6	18	87	104
scaffold3637__5.4	2	p3	(CTC)7	21	228	248
scaffold3661__5.7	1	p3	(GTG)5	15	157	171
scaffold3672__4.5	1	p2	(AT)6	12	110	121
scaffold3709__5.1	1	p2	(TC)8	16	184	199
scaffold3723__3.6	1	p3	(CCA)5	15	148	162
scaffold3822__4.5	1	p5	(AATTC)5	25	291	315
scaffold3839__4.4	1	p2	(CA)6	12	226	237
scaffold3859__2.5	1	p2	(GT)6	12	310	321
scaffold3869__3.6	1	p2	(AC)8	16	265	280
scaffold3869__3.6	2	p2	(CT)7	14	643	656
scaffold3955__6.7	1	p3	(GAG)5	15	31	45
scaffold3991__5.4	1	p3	(CCT)7	21	103	123
scaffold4023__4.6	1	p3	(CTT)5	15	13	27
scaffold4037__5.4	1	p2	(GT)6	12	735	746
scaffold4058__4.0	1	p2	(AG)7	14	361	374
scaffold4065__2.6	1	p3	(CCT)8	24	149	172
scaffold4065__2.6	2	p3	(CTC)5	15	330	344
scaffold4143_10.5	1	p3	(ATA)13	39	86	124
scaffold4157__3.2	1	p2	(AG)7	14	1	14
scaffold4157__3.2	2	p2	(TG)7	14	375	388
scaffold4213__5.5	1	p2	(AC)6	12	87	98
scaffold4216__4.3	1	p3	(CTT)5	15	175	189
scaffold4253__6.0	1	p2	(TG)6	12	61	72
scaffold4253__6.0	2	p2	(GT)6	12	305	316
scaffold4300__8.5	1	p2	(CT)6	12	73	84
scaffold4300__8.5	2	p2	(CT)7	14	297	310
scaffold4308__6.6	1	p3	(AGG)6	18	95	112
scaffold4355__4.5	1	p2	(GT)6	12	41	52
scaffold4356__7.0	1	p2	(AT)7	14	493	506
scaffold4385__5.4	1	p2	(TA)6	12	343	354
scaffold4404__4.8	1	p2	(TA)6	12	443	454
scaffold4437__4.0	1	c	(CT)6cctgctgaaccattcatgtgcaggtgcacatctgagctttctgccacactgtgccaatgatgctatgcattgcc(CT)6	98	25	122
scaffold4437__4.0	2	p2	(CT)6	12	281	292
scaffold4502__4.1	1	p2	(AC)6	12	265	276
scaffold4527__6.0	1	p2	(AC)7	14	307	320
scaffold4533__7.0	1	p2	(AC)6	12	295	306
scaffold4533__7.0	2	p2	(AC)6	12	775	786
scaffold4533__7.0	3	p2	(CA)6	12	948	959
scaffold4533__7.0	4	p2	(CA)6	12	1122	1133
scaffold4533__7.0	5	p2	(AC)6	12	1708	1719
scaffold4533__7.0	6	p2	(CA)6	12	2191	2202
scaffold4582__5.6	1	p2	(TG)6	12	376	387
scaffold4694__4.6	1	p3	(GGA)7	21	141	161
scaffold4727__6.1	1	p3	(CTC)6	18	330	347
scaffold4735__5.1	1	p3	(GAG)5	15	50	64
scaffold4745__5.8	1	p2	(GA)8	16	106	121
scaffold4754__4.1	1	p2	(CT)11	22	87	108
scaffold4831__4.9	1	c	(CTT)5gaggttaattacatgtgtaatatgtactttattgagcagnccctggttcaatctcatgagctccacatggg(TCT)5	101	817	917
scaffold4890__4.6	1	c	(AAC)5ctnttgcagtgggtagaaattctcctgtggtttgcagaggggtcctccccaacagagaaaccgaatttacag(AAC)5	102	191	292
scaffold4899__7.3	1	p2	(AC)6	12	43	54
scaffold4938__2.3	1	p3	(GAG)7	21	84	104
scaffold4954__6.7	1	p3	(GAA)5	15	753	767
scaffold4984__2.6	1	p3	(TCT)5	15	114	128
scaffold5011__7.3	1	p2	(AG)6	12	1666	1677
scaffold5123__5.7	1	p4	(ATAC)5	20	1004	1023
scaffold5180__3.3	1	p2	(AC)6	12	252	263
scaffold5202__8.7	1	p3	(ATA)6	18	415	432
scaffold5268__6.0	1	p3	(GAG)5	15	79	93
scaffold5277__3.0	1	c	(GACTAA)5gactaggactaggactaggactaa(GACTAG)8gnnnnnnnnnnnnnnnnnnnnnnnnnnnnnnnnnnnnnnnnnnnnnnnnnnnnnnnnnnnggactaggactag(GACTAA)5(GACTAG)7	247	105	351
scaffold5289__4.2	1	p3	(TCC)5	15	533	547
scaffold5297__3.2	1	p3	(GAG)6	18	68	85
scaffold5297__3.2	2	p3	(GAG)9	27	192	218
scaffold5297__3.2	3	p3	(GAG)6	18	325	342
scaffold5297__3.2	4	p3	(GAG)7	21	449	469
scaffold5298__7.9	1	p3	(GAG)6	18	112	129
scaffold5298__7.9	2	p3	(GAG)5	15	430	444
scaffold5307__3.5	1	p3	(GAG)6	18	1	18
scaffold5307__3.5	2	p3	(GAG)6	18	243	260
scaffold5307__3.5	3	p3	(GAG)6	18	367	384
scaffold5356__6.9	1	p2	(TG)6	12	126	137
scaffold5372__5.4	1	p2	(AG)6	12	361	372
scaffold5410__7.3	1	p2	(CA)6	12	628	639
scaffold5423__5.7	1	p2	(CA)6	12	494	505
scaffold5473__2.7	1	p3	(GAG)5	15	4	18
scaffold5494__6.7	1	p3	(CCA)6	18	203	220
scaffold5499__6.4	1	c	(AC)6tgaatatctgtcaggcattaacaggcacgcacactgaatgtgtatcaggcattaacag(AC)6	82	307	388
scaffold5499__6.4	2	c	(AC)6tgaatgtgtatcaggcattaacag(AC)6	48	653	700
scaffold5505__6.7	1	p2	(TA)7	14	682	695
scaffold5516__3.6	1	p2	(AC)6	12	424	435
scaffold5532__6.4	1	p2	(AC)6	12	306	317
scaffold5539__3.8	1	p3	(CCT)5	15	547	561
scaffold5621__7.5	1	p2	(TG)8	16	270	285
scaffold5651__8.2	1	p2	(TA)6	12	112	123
scaffold5738__2.8	1	p4	(TCCA)5	20	1302	1321
scaffold5739__8.4	1	p2	(GA)6	12	1396	1407
scaffold5773__6.8	1	p2	(AC)6	12	89	100
scaffold5773__6.8	2	c	(AC)6tgaatatgtgtcaggcattaacaggcacgcacactgaatgtgtatcaggcattaacagag(AC)6tgaatatgtgtcagggattaacaggcacgcacacnattaacag(AC)6tgaatatgtgtcaggcattaacaggcacgcacactgaatgtgtatcaggcattaacagag(AC)6	211	775	985
scaffold5773__6.8	3	p2	(AC)6	12	1180	1191
scaffold5773__6.8	4	c	(AC)6tgaatatttgtcaggcattaacaggcacgcacactgaatgtgtatcaggcattaacagag(AC)6	84	1318	1401
scaffold5773__6.8	5	p2	(AC)6	12	1596	1607
scaffold5773__6.8	6	p2	(AC)6	12	1770	1781
scaffold5785__4.7	1	p3	(TCC)5	15	1186	1200
scaffold5822__4.3	1	p2	(AG)6	12	334	345
scaffold5855__5.2	1	p2	(GA)6	12	450	461
scaffold5858__6.1	1	p2	(GT)8	16	108	123
scaffold5902__3.2	1	p2	(TG)6	12	385	396
scaffold5906__4.1	1	c	(TCC)5tntcctca(TCC)5	38	315	352
scaffold5906__4.1	2	p3	(TCC)5	15	496	510
scaffold5965__5.3	1	p2	(TA)9	18	100	117
scaffold5973__3.2	1	p2	(TG)7	14	213	226
scaffold6083__3.8	1	p2	(TA)7	14	221	234
scaffold6095__2.4	1	p2	(AT)9	18	89	106
scaffold6104__5.2	1	p2	(CA)6	12	214	225
scaffold6132__3.3	1	p3	(GAG)6	18	21	38
scaffold6141__3.4	1	p3	(CTC)6	18	24	41
scaffold6169__7.7	1	p4	(ATAA)7	28	209	236
scaffold6219__3.8	1	p2	(GT)6	12	542	553
scaffold6231__3.0	1	p3	(CTT)5	15	298	312
scaffold6248__5.1	1	p2	(CT)7	14	133	146
scaffold6278__6.3	1	p2	(AT)8	16	511	526
scaffold6344__3.3	1	p2	(GA)6	12	339	350
scaffold6407__5.0	1	c	(AT)6t(TA)6	25	284	308
scaffold6420__3.2	1	p3	(CTT)5	15	84	98
scaffold6421__7.2	1	p3	(GAA)5	15	374	388
scaffold6421__7.2	2	p3	(GAA)5	15	778	792
scaffold6421__7.2	3	p3	(GAA)5	15	1257	1271
scaffold6421__7.2	4	p3	(GAA)5	15	1736	1750
scaffold6421__7.2	5	p3	(GAA)5	15	2228	2242
scaffold6421__7.2	6	p3	(GAA)5	15	2719	2733
scaffold6434__5.3	1	p3	(AAG)6	18	470	487
scaffold6434__5.3	2	p3	(GAA)6	18	1304	1321
scaffold6497__3.3	1	p2	(AT)11	22	455	476
scaffold6588__5.5	1	p4	(AATA)5	20	402	421
scaffold6588__5.5	2	p4	(AAAT)7	28	984	1011
scaffold6602__4.6	1	p3	(CTT)5	15	168	182
scaffold6695__3.9	1	p2	(TG)20	40	244	283
scaffold6727__3.6	1	p3	(GCA)5	15	1022	1036
scaffold6763__3.0	1	p2	(GT)6	12	167	178
scaffold6785__2.0	1	p2	(TG)6	12	369	380
scaffold6881__7.7	1	p2	(CT)6	12	534	545
scaffold6908__4.7	1	p3	(GAA)5	15	134	148
scaffold6950__8.7	1	p2	(GA)7	14	312	325
scaffold6965__4.7	1	p2	(TG)6	12	711	722
scaffold6977__4.3	1	p4	(AAAT)6	24	119	142
scaffold6987__8.5	1	p2	(AT)7	14	308	321
scaffold7040__2.0	1	p2	(TG)6	12	229	240
scaffold7054__4.1	1	p3	(AAG)5	15	520	534
scaffold7087__4.5	1	p3	(GTG)5	15	59	73
scaffold7087__4.5	2	p3	(GTG)5	15	246	260
scaffold7087__4.5	3	p3	(GTG)5	15	383	397
scaffold7258__3.5	1	p3	(CCA)5	15	178	192
scaffold7328__5.5	1	p4	(ATGA)6	24	309	332
scaffold7336__4.9	1	p2	(AC)7	14	88	101
scaffold7432__5.6	1	p2	(AT)6	12	569	580
scaffold7478__7.6	1	p3	(GAA)5	15	477	491
scaffold7508__4.1	1	p2	(AT)7	14	395	408
scaffold7510__4.0	1	p2	(AG)7	14	195	208
scaffold7526__7.3	1	p2	(AT)7	14	486	499
scaffold7588__4.7	1	p3	(GAG)6	18	192	209
scaffold7593__3.4	1	p3	(GAG)5	15	41	55
scaffold7614__8.1	1	p3	(AAT)6	18	47	64
scaffold7628__2.3	1	p2	(GT)8	16	193	208
scaffold7629__4.7	1	p2	(TG)7	14	114	127
scaffold7630__3.2	1	p2	(AC)7	14	322	335
scaffold7631__2.2	1	p2	(AC)6	12	77	88
scaffold7634__5.5	1	p2	(GT)6	12	9	20
scaffold7688__5.0	1	p3	(AGG)7	21	489	509
scaffold7692__6.9	1	p3	(CCA)5	15	379	393
scaffold7731__6.8	1	p2	(GA)7	14	120	133
scaffold7732__7.5	1	p2	(GA)6	12	147	158
scaffold7732__7.5	2	p2	(GA)6	12	503	514
scaffold7732__7.5	3	p2	(GA)6	12	800	811
scaffold7737__3.0	1	p2	(GT)6	12	9	20
scaffold7765__2.3	1	p2	(AC)9	18	88	105
scaffold7784__6.6	1	p2	(TG)7	14	333	346
scaffold7788__4.0	1	p2	(CT)7	14	72	85
scaffold7818__9.9	1	p2	(TA)8	16	106	121
scaffold7818__9.9	2	p2	(TA)9	18	277	294
scaffold7820__5.4	1	p2	(AC)6	12	56	67
scaffold7820__5.4	2	p2	(CT)8	16	370	385
scaffold7912__2.0	1	p2	(TA)6	12	232	243
scaffold7928__6.7	1	p2	(AG)7	14	44	57
scaffold7950__5.4	1	p2	(TG)8	16	309	324
scaffold7963__2.0	1	p2	(AT)6	12	405	416
scaffold8052__7.5	1	p2	(TG)6	12	185	196
scaffold8052__7.5	2	p2	(GT)6	12	532	543
scaffold8052__7.5	3	p2	(GT)6	12	708	719
scaffold8052__7.5	4	p2	(GT)6	12	984	995
scaffold8052__7.5	5	c	(GT)6ctgttaatgcctgatacacattcactgtgcgtgcctgttaatgcctgatacatgttca(GT)6ctgttaatgcctgatacacattcagtgtgcgtgcctgttaatgcctgacacatattca(GT)6	152	1260	1411
scaffold8052__7.5	6	p2	(GT)6	12	1775	1786
scaffold8069__3.5	1	p2	(CT)6	12	110	121
scaffold8178__4.8	1	p2	(AC)8	16	101	116
scaffold8191__5.3	1	p2	(CA)6	12	911	922
scaffold8220__6.4	1	p3	(CTT)5	15	70	84
scaffold8237__7.2	1	p2	(AT)6	12	302	313
scaffold8249__7.8	1	p4	(TTCA)5	20	68	87
scaffold8271__5.7	1	p2	(AC)8	16	107	122
scaffold8271__5.7	2	p2	(TA)6	12	569	580
scaffold8290__8.6	1	p3	(CCT)5	15	29	43
scaffold8290__8.6	2	p3	(CCT)5	15	726	740
scaffold8299__7.5	1	p2	(CT)6	12	389	400
scaffold8366__5.2	1	p2	(AC)6	12	371	382
scaffold8398__5.9	1	p2	(AC)11	22	1178	1199
scaffold8398__5.9	2	p2	(AT)6	12	1497	1508
scaffold8400__3.3	1	p3	(CTT)6	18	106	123
scaffold8469__4.8	1	p2	(AG)6	12	323	334
scaffold8506__3.0	1	p3	(CTG)7	21	289	309
scaffold8515__6.0	1	p3	(GAG)7	21	106	126
scaffold8515__6.0	2	p3	(GAG)6	18	242	259
scaffold8515__6.0	3	p3	(GAG)6	18	372	389
scaffold8515__6.0	4	p3	(GAG)5	15	749	763
scaffold8515__6.0	5	p3	(GAG)7	21	870	890
scaffold8515__6.0	6	p3	(GAG)5	15	997	1011
scaffold8608__4.7	1	p2	(AC)6	12	530	541
scaffold8619__3.8	1	p2	(GA)7	14	616	629
scaffold8692__1.4	1	p3	(TCC)8	24	241	264
scaffold8692__1.4	2	p3	(CTC)7	21	420	440
scaffold8695__3.3	1	p3	(CCT)5	15	51	65
scaffold8695__3.3	2	p3	(CCT)5	15	174	188
scaffold8695__3.3	3	p3	(CCT)6	18	297	314
scaffold8695__3.3	4	p3	(CCT)5	15	423	437
scaffold8695__3.3	5	p3	(CCT)5	15	546	560
scaffold8695__3.3	6	p2	(TC)6	12	721	732
scaffold8704__5.4	1	p2	(TA)6	12	548	559
scaffold8733__3.7	1	p2	(CA)6	12	41	52
scaffold8770__5.7	1	p2	(AT)9	18	95	112
scaffold8822__4.7	1	p3	(GAA)5	15	995	1009
scaffold8858__4.6	1	p2	(TG)6	12	125	136
scaffold8872__6.8	1	p2	(AC)6	12	276	287
scaffold8878__4.3	1	p2	(GT)6	12	322	333
scaffold8878__4.3	2	p2	(GT)6	12	1433	1444
scaffold8960__5.7	1	p3	(CTG)12	36	74	109
scaffold8983__4.5	1	p3	(GAG)6	18	1	18
scaffold8983__4.5	2	p3	(GAG)6	18	125	142
scaffold8983__4.5	3	p3	(GAG)6	18	418	435
scaffold8983__4.5	4	p3	(GAG)5	15	542	556
scaffold8983__4.5	5	p3	(GAG)6	18	663	680
scaffold8983__4.5	6	p3	(GAG)6	18	787	804
scaffold8983__4.5	7	p3	(GAG)5	15	911	925
scaffold8992__5.9	1	p2	(TA)6	12	276	287
scaffold8997__8.8	1	p3	(CTC)5	15	413	427
scaffold9028__2.6	1	p2	(GA)6	12	781	792
scaffold9100__7.9	1	c	(AC)6cataggcagaggaatggtttgcaatgtagtgagcccagacgtgagtggagagccatctatggcttcaatggntggtttccttgtgcccggaca(AC)6	117	143	259
scaffold9123__2.8	1	p5	(ATGGC)5	25	373	397
scaffold9156__6.0	1	p2	(TC)7	14	1067	1080
scaffold9278__6.7	1	p3	(ATT)8	24	363	386
scaffold9278__6.7	2	p2	(AG)7	14	2522	2535
scaffold9296__3.9	1	p2	(AC)6	12	55	66
scaffold9360__2.6	1	p2	(CA)7	14	109	122
scaffold9376__6.6	1	p2	(GA)6	12	1086	1097
scaffold9376__6.6	2	p2	(AG)6	12	1200	1211
scaffold9391__2.4	1	p3	(CTG)5	15	253	267
scaffold9397__3.5	1	p3	(GAG)6	18	702	719
scaffold9506__4.1	1	p3	(GAG)5	15	1	15
scaffold9506__4.1	2	p3	(GAG)5	15	137	151
scaffold9535__4.5	1	p3	(CTC)5	15	387	401
scaffold9535__4.5	2	p3	(CCT)6	18	716	733
scaffold9535__4.5	3	p3	(CCT)6	18	843	860
scaffold9535__4.5	4	p3	(CCT)8	24	1088	1111
scaffold9535__4.5	5	p3	(CCT)7	21	1373	1393
scaffold9535__4.5	6	p3	(CCT)6	18	1624	1641
scaffold9576__2.7	1	p2	(AT)6	12	769	780
scaffold9590__3.9	1	p2	(GA)7	14	259	272
scaffold9591__3.9	1	p3	(GAG)5	15	20	34
scaffold9596__5.0	1	p2	(TG)11	22	1517	1538
scaffold9668__6.8	1	p2	(TA)8	16	92	107
scaffold9739__6.5	1	p3	(AAG)5	15	391	405
scaffold9739__6.5	2	p3	(AAG)5	15	514	528
scaffold9751__5.2	1	p2	(AT)6	12	88	99
scaffold9870__6.5	1	p2	(TC)9	18	486	503
scaffold9909__6.1	1	p2	(CA)6	12	1346	1357
scaffold9924__4.8	1	p4	(TATT)5	20	164	183
scaffold9926__2.2	1	c	(CCT)5(CAT)5	30	343	372
scaffold9963__4.8	1	p3	(CTG)6	18	169	186
scaffold9975__2.7	1	p3	(CTT)5	15	320	334
scaffold10027__5.0	1	p2	(AG)7	14	1452	1465
scaffold10040__2.3	1	p2	(GT)7	14	626	639
scaffold10069__5.6	1	p3	(GTG)5	15	304	318
scaffold10097__5.9	1	p2	(AC)6	12	373	384
scaffold10164__4.9	1	p2	(CA)7	14	272	285
scaffold10207__4.9	1	p3	(GAG)5	15	88	102
scaffold10212__4.8	1	p2	(GT)6	12	169	180
scaffold10241__5.4	1	p3	(GAA)5	15	574	588
scaffold10277__4.0	1	p2	(CT)6	12	322	333
scaffold10398__7.3	1	p3	(GAG)5	15	93	107
scaffold10439__5.1	1	p3	(GAA)5	15	61	75
scaffold10439__5.1	2	p3	(GAA)5	15	532	546
scaffold10445__2.8	1	p2	(AC)6	12	689	700
scaffold10476__4.6	1	p2	(TG)16	32	89	120
scaffold10484__3.0	1	p3	(GTG)5	15	149	163
scaffold10533__5.9	1	p2	(AC)8	16	927	942
scaffold10534__5.2	1	p3	(CAC)5	15	267	281
scaffold10534__5.2	2	p3	(CCA)5	15	432	446
scaffold10590__3.2	1	p3	(GAA)5	15	249	263
scaffold10684__4.5	1	p2	(AC)6	12	407	418
scaffold10702__4.8	1	p3	(TAA)6	18	290	307
scaffold10730_11.1	1	p2	(TA)6	12	311	322
scaffold10732__9.1	1	p2	(TG)6	12	100	111
scaffold10898__4.7	1	p2	(AC)8	16	38	53
scaffold10915__5.7	1	p3	(TTA)7	21	683	703
scaffold10958__7.2	1	p2	(AC)6	12	103	114
scaffold10958__7.2	2	p2	(AC)6	12	1136	1147
scaffold10965__6.3	1	p3	(AGG)5	15	222	236
scaffold11093__4.9	1	p2	(AG)7	14	367	380
scaffold11099__8.8	1	p2	(CA)6	12	193	204
scaffold11137__4.5	1	p3	(GAA)5	15	66	80
scaffold11180__5.2	1	p2	(CA)6	12	4124	4135
scaffold11183__4.5	1	p3	(TGC)10	30	93	122
scaffold11215__3.8	1	p2	(TG)6	12	182	193
scaffold11223__3.4	1	p2	(AG)8	16	438	453
scaffold11263__2.4	1	p4	(ATAC)8	32	28	59
scaffold11283__4.4	1	p4	(CATT)5	20	252	271
scaffold11320__3.0	1	p3	(GAT)5	15	146	160
scaffold11363__3.7	1	p2	(TG)6	12	101	112
scaffold11386__5.3	1	p2	(CA)6	12	283	294
scaffold11500__3.0	1	p2	(TA)7	14	68	81
scaffold11505__6.2	1	p2	(TG)9	18	1	18
scaffold11505__6.2	2	p2	(CA)7	14	211	224
scaffold11537__5.1	1	p2	(AT)7	14	239	252
scaffold11608__6.6	1	p2	(CT)6	12	752	763
scaffold11620__5.8	1	p2	(TG)7	14	668	681
scaffold11633__5.3	1	p3	(CTT)5	15	197	211
scaffold11656__4.4	1	p2	(CT)6	12	335	346
scaffold11724__3.7	1	p4	(ACAT)6	24	165	188
scaffold11748__3.7	1	p2	(GA)9	18	1070	1087
scaffold11782__5.7	1	p2	(TG)6	12	137	148
scaffold11818__7.1	1	p4	(GCAG)5	20	263	282
scaffold11832__8.5	1	p3	(TAA)5	15	1065	1079
scaffold11848__5.4	1	p3	(CCT)6	18	898	915
scaffold11848__5.4	2	p3	(CCT)5	15	1024	1038
scaffold11863__6.0	1	p2	(CT)6	12	32	43
scaffold11905__6.1	1	p3	(GGA)6	18	86	103
scaffold11905__6.1	2	p3	(GGA)6	18	260	277
scaffold11934__3.6	1	p4	(CATA)5	20	803	822
scaffold11936__4.1	1	p2	(TG)8	16	96	111
scaffold12044__6.4	1	p2	(GA)8	16	323	338
scaffold12045__4.3	1	p3	(CTT)5	15	157	171
scaffold12080__4.0	1	p2	(AC)6	12	378	389
scaffold12121__4.3	1	p3	(CTC)6	18	1	18
scaffold12122__8.2	1	p2	(AG)7	14	257	270
scaffold12158__3.5	1	p2	(TG)9	18	1188	1205
scaffold12203__2.8	1	p2	(AC)7	14	5	18
scaffold12203__2.8	2	p2	(CT)7	14	381	394
scaffold12220__4.4	1	p3	(GAA)5	15	1471	1485
scaffold12288__4.8	1	p3	(GAG)5	15	111	125
scaffold12288__4.8	2	p3	(GAG)5	15	398	412
scaffold12465__8.0	1	p3	(ATA)5	15	1934	1948
scaffold12472__7.2	1	p2	(AC)8	16	98	113
scaffold12491__7.6	1	c	(TA)10caccattgatagataatgtgggggtaagatg(TA)6	63	725	787
scaffold12535__6.7	1	c	(AG)7gcaaggcagtgcacccccgcaaggaagcgcaccccaagagagttcagggatcagggtaagagctctgagccaggc(AG)6gcaaggcagtgcacccccgcaaggaagcgcaccccaagagagttcaaggatcagggcaagagctctgagccaggc(AG)6	188	53	240
scaffold12569__6.8	1	p3	(GAG)6	18	79	96
scaffold12569__6.8	2	p3	(GAG)5	15	340	354
scaffold12569__6.8	3	p3	(GAG)5	15	464	478
scaffold12600__2.9	1	p2	(CT)8	16	90	105
scaffold12645__5.6	1	p3	(CTT)5	15	41	55
scaffold12657__6.8	1	p2	(TG)7	14	381	394
scaffold12693__3.2	1	p2	(AC)8	16	326	341
scaffold12703__8.0	1	p2	(CA)6	12	301	312
scaffold12730__4.0	1	p3	(GAG)9	27	83	109
scaffold12730__4.0	2	p3	(GAG)7	21	246	266
scaffold12745__4.5	1	p3	(CTT)5	15	31	45
scaffold12863__5.1	1	p2	(AT)11	22	87	108
scaffold12902__6.0	1	p3	(CTC)5	15	13	27
scaffold12938__2.3	1	p3	(GAA)5	15	19	33
scaffold12969__7.7	1	p3	(GAG)7	21	180	200
scaffold13092__6.7	1	p3	(GCA)5	15	1926	1940
scaffold13106__3.6	1	p3	(CAC)5	15	323	337
scaffold13111__4.3	1	p2	(AC)6	12	135	146
scaffold13112__5.6	1	p3	(CCA)5	15	739	753
scaffold13148__9.4	1	p3	(CTT)6	18	34	51
scaffold13148__9.4	2	p3	(CTT)5	15	417	431
scaffold13190__3.0	1	p3	(CTT)5	15	626	640
scaffold13235__5.4	1	p2	(AC)6	12	255	266
scaffold13237__7.5	1	p2	(AC)6	12	1095	1106
scaffold13254__6.2	1	p3	(GAA)6	18	299	316
scaffold13311__5.1	1	p3	(TGA)5	15	104	118
scaffold13356__7.0	1	p2	(CA)6	12	406	417
scaffold13379__8.6	1	p2	(GA)7	14	75	88
scaffold13404__6.0	1	p3	(GAA)5	15	474	488
scaffold13492__3.7	1	p3	(GTG)5	15	288	302
scaffold13568__7.1	1	c	(GA)6catcctgacagctgtgagtacaggcgggaacagggccctagaccctgag(GA)6	73	112	184
scaffold13620__6.5	1	p2	(AG)7	14	15	28
scaffold13620__6.5	2	p2	(TG)7	14	388	401
scaffold13669__1.7	1	p3	(CTT)6	18	354	371
scaffold13688__2.5	1	p3	(CCT)5	15	51	65
scaffold13692__4.8	1	p2	(AC)8	16	168	183
scaffold13719__5.1	1	p3	(CTT)5	15	156	170
scaffold13800__4.2	1	p2	(TA)6	12	417	428
scaffold13844__5.7	1	p2	(CT)6	12	123	134
scaffold13863__7.2	1	p4	(TTGA)5	20	189	208
scaffold13924__3.4	1	p3	(ATA)5	15	1120	1134
scaffold13960__7.2	1	p2	(TA)11	22	6	27
scaffold13960__7.2	2	p2	(TA)7	14	452	465
scaffold13967__4.1	1	p2	(AC)6	12	57	68
scaffold13988__4.5	1	p2	(GT)6	12	244	255
scaffold14025__4.5	1	p2	(TA)6	12	1881	1892
scaffold14026__1.4	1	p2	(AC)6	12	8	19
scaffold14046__5.3	1	p2	(AC)6	12	88	99
scaffold14050__5.7	1	p2	(CT)7	14	171	184
scaffold14077__2.6	1	p2	(AC)8	16	260	275
scaffold14161__6.8	1	p2	(AC)8	16	12	27
scaffold14161__6.8	2	p2	(CT)6	12	393	404
scaffold14162__4.6	1	p3	(GAA)5	15	96	110
scaffold14165__6.0	1	p4	(TTCA)6	24	613	636
scaffold14204__6.6	1	p2	(AC)7	14	123	136
scaffold14209__8.0	1	p5	(TGGTC)7	35	189	223
scaffold14211__3.4	1	p2	(AG)6	12	547	558
scaffold14214__3.2	1	p2	(CA)6	12	37	48
scaffold14303__7.3	1	p2	(TA)6	12	75	86
scaffold14326__6.4	1	p3	(CCT)5	15	73	87
scaffold14344__4.9	1	p3	(CCA)5	15	1903	1917
scaffold14353__4.7	1	p2	(CT)8	16	1137	1152
scaffold14354__2.6	1	p2	(CT)7	14	11	24
scaffold14373__5.7	1	p3	(GCA)6	18	87	104
scaffold14385__4.9	1	p2	(AT)6	12	226	237
scaffold14422__3.6	1	c	(AC)8agggtccccggtttggcnaggctggttcctacaaccccccttctccatt(AC)7	79	178	256
scaffold14430__4.1	1	p3	(CTT)5	15	90	104
scaffold14457__2.4	1	p2	(GT)8	16	317	332
scaffold14488__4.6	1	p3	(CCT)6	18	106	123
scaffold14502__4.3	1	p3	(CCT)5	15	52	66
scaffold14526__5.7	1	p2	(TA)8	16	676	691
scaffold14540__4.0	1	p3	(GAA)5	15	211	225
scaffold14557__4.9	1	p2	(AT)6	12	88	99
scaffold14650__7.0	1	p3	(CAG)8	24	632	655
scaffold14763__6.9	1	p3	(TCC)5	15	420	434
scaffold14773__6.2	1	p3	(GAG)7	21	50	70
scaffold14773__6.2	2	p3	(GAG)5	15	182	196
scaffold14773__6.2	3	p3	(GAG)6	18	1288	1305
scaffold14773__6.2	4	p3	(GAG)6	18	1530	1547
scaffold14773__6.2	5	p3	(GAG)5	15	1649	1663
scaffold14773__6.2	6	p3	(GAG)6	18	1889	1906
scaffold14773__6.2	7	p3	(GAG)6	18	2012	2029
scaffold14773__6.2	8	p3	(GAG)5	15	2351	2365
scaffold14773__6.2	9	p3	(GAG)5	15	2831	2845
scaffold14782__5.2	1	p4	(TGAA)8	32	90	121
scaffold14782__5.2	2	p2	(CA)6	12	469	480
scaffold14796__3.5	1	p2	(AT)6	12	307	318
scaffold14857__4.3	1	p3	(CCT)6	18	285	302
scaffold14875__4.7	1	p3	(GAA)6	18	436	453
scaffold14916__6.3	1	p2	(AC)6	12	36	47
scaffold14948__6.6	1	p3	(GTT)8	24	7	30
scaffold15001__5.1	1	p2	(CA)6	12	548	559
scaffold15083__5.8	1	p2	(AG)6	12	1065	1076
scaffold15190__5.0	1	p2	(AG)7	14	30	43
scaffold15197__3.5	1	p3	(GCA)5	15	95	109
scaffold15199__5.0	1	p2	(AC)6	12	412	423
scaffold15224__3.8	1	p2	(GT)6	12	121	132
scaffold15226__8.1	1	p2	(TG)6	12	370	381
scaffold15250__4.5	1	p3	(AGC)6	18	2015	2032
scaffold15269__2.0	1	p2	(AT)6	12	125	136
scaffold15357__6.7	1	c	(GT)6gcctgttaatgcctgatacacattcagtgtgtgtgcatgttaatgcctgacacatattca(GT)6	84	9	92
scaffold15357__6.7	2	p2	(GT)6	12	221	232
scaffold15366__4.1	1	p2	(TC)6	12	983	994
scaffold15368__3.6	1	p3	(AGA)5	15	219	233
scaffold15388__5.2	1	p2	(TG)6	12	3640	3651
scaffold15395__4.1	1	p3	(ATT)5	15	687	701
scaffold15469__5.9	1	p2	(AC)7	14	296	309
scaffold15484__6.7	1	p3	(GAA)5	15	299	313
scaffold15484__6.7	2	p3	(GAA)5	15	741	755
scaffold15484__6.7	3	p3	(GAA)5	15	1612	1626
scaffold15484__6.7	4	p3	(GAA)5	15	2050	2064
scaffold15484__6.7	5	p3	(GAA)5	15	2478	2492
scaffold15484__6.7	6	p3	(GAA)7	21	2957	2977
scaffold15489__6.1	1	p2	(GT)6	12	190	201
scaffold15567__3.5	1	p3	(CTG)5	15	2493	2507
scaffold15741__5.1	1	p2	(CA)6	12	60	71
scaffold15770__2.4	1	p4	(TCAC)7	28	564	591
scaffold15784__4.4	1	p2	(TC)6	12	64	75
scaffold15793__2.8	1	p3	(GAA)5	15	1	15
scaffold15805__5.6	1	p2	(TG)6	12	147	158
scaffold15808__4.8	1	p2	(AC)6	12	346	357
scaffold15882__2.0	1	p2	(AC)6	12	300	311
scaffold15941__6.8	1	p4	(CATA)5	20	335	354
scaffold16023__4.7	1	p4	(TTCA)5	20	1345	1364
scaffold16095__3.7	1	p3	(ATA)9	27	281	307
scaffold16099__3.3	1	p3	(TGC)6	18	395	412
scaffold16153__2.6	1	p3	(CTT)5	15	135	149
scaffold16193__6.7	1	p2	(AT)7	14	3646	3659
scaffold16260__7.2	1	p4	(AAAC)5	20	235	254
scaffold16309__5.6	1	p2	(TG)6	12	15	26
scaffold16318__7.7	1	p2	(TC)6	12	483	494
scaffold16337__4.4	1	p2	(AG)9	18	109	126
scaffold16338__2.3	1	p3	(GAG)8	24	266	289
scaffold16356__7.0	1	p2	(GT)6	12	531	542
scaffold16390__5.3	1	p3	(AAG)5	15	1315	1329
scaffold16394__2.0	1	p2	(TG)6	12	19	30
scaffold16433__5.6	1	p3	(GAA)5	15	14	28
scaffold16464__3.7	1	p3	(GAG)6	18	383	400
scaffold16520__4.6	1	p2	(GT)6	12	290	301
scaffold16520__4.6	2	p2	(GT)6	12	409	420
scaffold16521__3.3	1	p2	(CT)7	14	60	73
scaffold16534__4.1	1	p2	(TG)8	16	113	128
scaffold16541__5.2	1	p3	(CCA)5	15	239	253
scaffold16546__8.3	1	p2	(GA)6	12	185	196
scaffold16551__6.6	1	p2	(AC)9	18	105	122
scaffold16585__4.9	1	p2	(TA)20	40	718	757
scaffold16645__3.3	1	p2	(CA)6	12	427	438
scaffold16659__4.5	1	p3	(CAG)7	21	510	530
scaffold16668__5.2	1	p3	(GAG)5	15	88	102
scaffold16676__3.8	1	p2	(TG)6	12	59	70
scaffold16679__3.4	1	p2	(AT)8	16	107	122
scaffold16701__4.5	1	p2	(CT)7	14	272	285
scaffold16793__7.5	1	p4	(TCAT)5	20	1364	1383
scaffold16801__3.3	1	p2	(CT)7	14	172	185
scaffold16819__3.5	1	p2	(TG)6	12	135	146
scaffold16825__2.5	1	p3	(GAA)5	15	270	284
scaffold16825__2.5	2	p3	(GAA)6	18	622	639
scaffold16879__6.6	1	p2	(CT)14	28	7048	7075
scaffold16901__2.9	1	p4	(ATAA)6	24	342	365
scaffold16906__2.0	1	p2	(TG)8	16	255	270
scaffold16942__6.8	1	p2	(AG)6	12	200	211
scaffold16942__6.8	2	p2	(TG)6	12	427	438
scaffold17002__5.8	1	p4	(ATAC)5	20	100	119
scaffold17026__3.1	1	p2	(GT)6	12	103	114
scaffold17037__2.5	1	p3	(CTG)5	15	123	137
scaffold17052__3.6	1	p2	(AC)6	12	60	71
scaffold17144__3.7	1	p2	(GT)7	14	170	183
scaffold17204__8.4	1	p3	(CTT)5	15	385	399
scaffold17283__5.6	1	p2	(TA)6	12	151	162
scaffold17346__3.1	1	p2	(AC)8	16	1	16
scaffold17346__3.1	2	p2	(CT)7	14	377	390
scaffold17346__3.1	3	p2	(CT)7	14	556	569
scaffold17383__3.0	1	p2	(GA)9	18	464	481
scaffold17484__4.0	1	p4	(TAAA)6	24	857	880
scaffold17489__5.5	1	p2	(TG)6	12	91	102
scaffold17519__6.3	1	p3	(GAG)5	15	107	121
scaffold17519__6.3	2	p3	(GGA)6	18	292	309
scaffold17647__6.8	1	p2	(TG)6	12	43	54
scaffold17659__4.3	1	p3	(CCT)6	18	177	194
scaffold17659__4.3	2	p3	(CTC)5	15	358	372
scaffold17745__3.3	1	p3	(CAC)6	18	509	526
scaffold17748__7.1	1	p2	(AT)12	24	89	112
scaffold17756__6.2	1	p3	(GAA)5	15	23	37
scaffold17756__6.2	2	p3	(GAA)7	21	382	402
scaffold17759__5.9	1	p3	(TTC)6	18	432	449
scaffold17778__6.6	1	p2	(TC)6	12	241	252
scaffold17789__8.3	1	p2	(TA)6	12	61	72
scaffold17856__8.2	1	p3	(AGG)5	15	169	183
scaffold17864__3.0	1	p2	(TG)7	14	274	287
scaffold17904__7.9	1	p2	(GA)6	12	802	813
scaffold17916__5.7	1	p2	(CA)6	12	112	123
scaffold17932__3.9	1	p3	(CTG)5	15	334	348
scaffold17989__2.9	1	p2	(GT)9	18	44	61
scaffold18243__5.0	1	p3	(TCC)5	15	1	15
scaffold18243__5.0	2	p3	(CCT)8	24	123	146
scaffold18274__6.6	1	p2	(CT)7	14	151	164
scaffold18295__3.0	1	p2	(AG)6	12	332	343
scaffold18347__4.7	1	p6	(AGGACT)8	48	1	48
scaffold18347__4.7	2	c	(GACTAA)5(GACTAG)6	66	189	254
scaffold18347__4.7	3	c	(GACTAA)6gactaggactaggactaggactag(GACTAA)7(GACTAG)7gactaagactaagactaagactaggactaagactaa(GACTAG)6gactcggactaagactaagactaagactaggactag(GACTAA)5gactaggactaggactaggactcagactaagactaagactaggactcg(GACTAA)5(GACTAG)7gacg(AAGACT)6(AGGACT)7(AAGACT)7(AGGACT)5cagactaagactaagactcggactaagagtaagactaagactaa(GACTAG)6	636	363	998
scaffold18369__7.5	1	p3	(CTT)6	18	289	306
scaffold18369__7.5	2	p3	(CTT)6	18	619	636
scaffold18369__7.5	3	p3	(CTT)5	15	1615	1629
scaffold18429__5.8	1	p3	(AAG)5	15	577	591
scaffold18429__5.8	2	p3	(AAG)5	15	709	723
scaffold18429__5.8	3	p3	(AAG)5	15	1188	1202
scaffold18498__2.8	1	p3	(AGG)5	15	169	183
scaffold18519__4.9	1	p2	(AG)6	12	200	211
scaffold18550__1.8	1	p3	(GAG)6	18	116	133
scaffold18550__1.8	2	p3	(GAG)5	15	346	360
scaffold18569__4.8	1	p2	(CA)6	12	200	211
scaffold18574__4.5	1	p3	(GAA)5	15	644	658
scaffold18593__4.5	1	p2	(GT)7	14	109	122
scaffold18594__5.1	1	c	(TG)6(TA)7	26	109	134
scaffold18649__7.4	1	p3	(CTT)5	15	60	74
scaffold18649__7.4	2	p3	(CTT)5	15	539	553
scaffold18692__6.1	1	p4	(TTTA)5	20	475	494
scaffold18692__6.1	2	p2	(AT)6	12	891	902
scaffold18692__6.1	3	p2	(AT)6	12	1110	1121
scaffold18701__3.7	1	p2	(AG)6	12	333	344
scaffold18745__2.6	1	p2	(CT)6	12	199	210
scaffold18791__5.3	1	p2	(TC)7	14	72	85
scaffold18813__6.0	1	p4	(ATTG)6	24	514	537
scaffold18851__3.6	1	p2	(AC)6	12	160	171
scaffold18868__4.2	1	p2	(AC)7	14	37	50
scaffold18907__5.3	1	c	(TA)7tcttacccccacattatctatcaatggtg(TA)6	55	328	382
scaffold18962__4.0	1	p2	(AG)6	12	98	109
scaffold18977__4.8	1	p2	(AT)10	20	514	533
scaffold18977__4.8	2	p2	(AT)12	24	681	704
scaffold19004__2.9	1	p2	(AT)13	26	100	125
scaffold19076__2.5	1	p3	(GAA)5	15	21	35
scaffold19096__7.4	1	p3	(GAA)9	27	103	129
scaffold19115__7.9	1	p3	(AAT)10	30	54	83
scaffold19124__5.3	1	p5	(TTGAT)5	25	251	275
scaffold19125__3.3	1	p3	(ATA)6	18	1351	1368
scaffold19186__2.5	1	p2	(CA)6	12	87	98
scaffold19187__2.6	1	p2	(TC)6	12	333	344
scaffold19235__3.0	1	c	(GGA)5(GCA)5	30	406	435
scaffold19283__5.6	1	p3	(CAG)7	21	91	111
scaffold19395__6.4	1	p2	(TC)6	12	160	171
scaffold19395__6.4	2	p2	(TC)6	12	870	881
scaffold19395__6.4	3	p2	(TC)6	12	1344	1355
scaffold19429__4.4	1	p2	(TG)6	12	45	56
scaffold19430__8.0	1	p2	(CA)6	12	454	465
scaffold19432_15.7	1	p3	(CTG)9	27	229	255
scaffold19503__6.7	1	p2	(AT)11	22	343	364
scaffold19519__4.2	1	p3	(CCT)6	18	20	37
scaffold19519__4.2	2	p3	(CCT)6	18	144	161
scaffold19519__4.2	3	p3	(CCT)5	15	363	377
scaffold19519__4.2	4	p3	(CCT)6	18	597	614
scaffold19519__4.2	5	p3	(CCT)5	15	721	735
scaffold19519__4.2	6	p3	(TCC)5	15	1024	1038
scaffold19519__4.2	7	p3	(CCT)6	18	1146	1163
scaffold19525__5.7	1	p4	(GACA)6	24	959	982
scaffold19586__2.8	1	p3	(GAA)5	15	254	268
scaffold19590__7.2	1	p4	(AAAC)5	20	490	509
scaffold19619__8.2	1	p2	(AT)7	14	2256	2269
scaffold19759__5.9	1	p3	(GAG)6	18	63	80
scaffold19798__2.7	1	p2	(GT)6	12	124	135
scaffold19836__6.2	1	p2	(AC)6	12	53	64
scaffold19918__2.9	1	p2	(CT)7	14	274	287
scaffold19919__4.2	1	p2	(TG)7	14	63	76
scaffold19977__7.2	1	p2	(AC)8	16	625	640
scaffold19990__5.5	1	p3	(GTG)5	15	364	378
scaffold20056__3.3	1	p2	(TG)6	12	112	123
scaffold20128__3.7	1	p4	(TGAT)9	36	4	39
scaffold20145__6.0	1	p3	(GAG)7	21	68	88
scaffold20164__2.0	1	p2	(TA)6	12	741	752
scaffold20175__2.4	1	p3	(CAG)5	15	187	201
scaffold20186__5.6	1	p2	(TG)7	14	92	105
scaffold20230__7.6	1	p4	(TCAT)8	32	224	255
scaffold20230__7.6	2	p4	(ATAC)5	20	5076	5095
scaffold20230__7.6	3	p2	(AC)11	22	6370	6391
scaffold20269__6.4	1	p3	(CTG)5	15	60	74
scaffold20300__7.2	1	p2	(GT)6	12	236	247
scaffold20335__7.9	1	p2	(GA)6	12	353	364
scaffold20335__7.9	2	p2	(GA)7	14	689	702
scaffold20335__7.9	3	p2	(GA)7	14	962	975
scaffold20372__5.9	1	p2	(AC)7	14	139	152
scaffold20376__9.2	1	p2	(GC)7	14	253	266
scaffold20431__6.7	1	p2	(AT)6	12	297	308
scaffold20435__6.3	1	p2	(TA)6	12	274	285
scaffold20440__4.2	1	p2	(AC)7	14	82	95
scaffold20478__6.8	1	p2	(AT)14	28	96	123
scaffold20501__4.8	1	p3	(CTT)5	15	595	609
scaffold20510__5.8	1	p4	(ATGA)8	32	337	368
scaffold20514__7.1	1	p3	(TAT)10	30	693	722
scaffold20531__2.4	1	p2	(TG)6	12	220	231
scaffold20539__2.7	1	c	(CT)7acccgatcaccacttgcagcccaaagctcactgaaaggggaagtggggcgctggaacccaagccagcngactgcccgcacctggag(CT)6	112	132	243
scaffold20602__4.0	1	c	(TA)8catcttaccccccattatctagcattggtgtatatttatatacattttaccccctcattatctaccaatggtga(AT)6	102	110	211
scaffold20613__5.4	1	p4	(TTAT)5	20	637	656
scaffold20628__7.8	1	p2	(CA)7	14	106	119
scaffold20631__3.5	1	c	(AGG)5cagcnttagttggcacttggcatcagctgggtgcagcagcggaggatgacggggcccgtggaacggacgacaagtgaagtccatcact(GAG)5	118	741	858
scaffold20647__4.9	1	p2	(AT)8	16	1	16
scaffold20674__5.2	1	p3	(CCT)10	30	544	573
scaffold20696__4.2	1	p3	(AAG)6	18	270	287
scaffold20700__4.5	1	p2	(TG)6	12	219	230
scaffold20701__6.5	1	p3	(GCA)6	18	710	727
scaffold20703__6.2	1	p3	(CCT)6	18	237	254
scaffold20703__6.2	2	p3	(CCT)5	15	483	497
scaffold20703__6.2	3	p3	(CCT)7	21	732	752
scaffold20755__2.9	1	p3	(CCA)5	15	333	347
scaffold20782__4.8	1	p3	(TTC)5	15	123	137
scaffold20782__4.8	2	p3	(CTT)6	18	599	616
scaffold20782__4.8	3	p3	(CTT)6	18	722	739
scaffold20784__4.8	1	p5	(GACCT)5	25	687	711
scaffold20790__4.2	1	p3	(CTT)5	15	298	312
scaffold20831__7.6	1	p2	(TA)7	14	874	887
scaffold21016__3.0	1	p3	(GAA)5	15	77	91
scaffold21024__2.9	1	p3	(CTT)5	15	467	481
scaffold21032__8.1	1	p2	(CA)6	12	307	318
scaffold21032__8.1	2	p2	(CA)6	12	6595	6606
scaffold21068__3.5	1	p2	(AC)6	12	78	89
scaffold21090__4.7	1	p3	(GAA)7	21	216	236
scaffold21207__6.7	1	p2	(TA)8	16	90	105
scaffold21207__6.7	2	p2	(TA)6	12	305	316
scaffold21213__7.7	1	c	(TC)6ctcagggtctagggccctgttcccgcctgtactcacagctgtcaggatg(TC)6	73	27	99
scaffold21252__7.4	1	p2	(CA)6	12	248	259
scaffold21274__4.6	1	p2	(GT)7	14	5	18
scaffold21283__5.4	1	p2	(AG)7	14	344	357
scaffold21325__2.0	1	p3	(CCT)5	15	79	93
scaffold21325__2.0	2	p3	(CCT)5	15	197	211
scaffold21385__3.6	1	p2	(TG)7	14	106	119
scaffold21388__4.0	1	p2	(TG)7	14	92	105
scaffold21395__7.7	1	p2	(CA)6	12	125	136
scaffold21407__3.3	1	p3	(AGG)6	18	82	99
scaffold21407__3.3	2	p3	(GAG)6	18	205	222
scaffold21407__3.3	3	p3	(GAG)8	24	329	352
scaffold21407__3.3	4	p3	(GAG)8	24	459	482
scaffold21407__3.3	5	p3	(GAG)5	15	589	603
scaffold21407__3.3	6	p3	(GAG)5	15	713	727
scaffold21407__3.3	7	p3	(GAG)5	15	837	851
scaffold21407__3.3	8	p3	(GAG)6	18	958	975
scaffold21407__3.3	9	p3	(GAG)7	21	1082	1102
scaffold21407__3.3	10	p3	(GAG)5	15	1209	1223
scaffold21420__4.9	1	p3	(GAG)5	15	554	568
scaffold21438__7.6	1	p3	(CTT)5	15	64	78
scaffold21500__1.5	1	p3	(AGG)5	15	133	147
scaffold21576__2.0	1	p2	(CA)6	12	164	175
scaffold21586__3.0	1	p2	(AG)7	14	41	54
scaffold21663__8.4	1	p2	(AC)6	12	28	39
scaffold21729__8.0	1	p2	(AC)7	14	92	105
scaffold21744__6.3	1	p3	(GAG)5	15	305	319
scaffold21817__4.7	1	p2	(AC)6	12	322	333
scaffold21848__5.2	1	p3	(CTG)7	21	106	126
scaffold21861__7.5	1	c	(GCCT)5gctgctcctctccccatttggagacctagaactggccatttcctatgtatgtttggtctttgtccctcttaaaatgccattcagccggatgntctgccc(GCCT)8	151	1010	1160
scaffold21875__2.7	1	p3	(GAG)7	21	46	66
scaffold21886__5.1	1	p2	(TG)6	12	90	101
scaffold21900__6.2	1	c	(TA)8catcttaccccccattatctagcattggtgtatatttatatacattttaccccctcattatctaccaatggtga(AT)6	102	110	211
scaffold21918__7.8	1	p2	(AG)6	12	99	110
scaffold22028__4.8	1	p3	(AAG)5	15	62	76
scaffold22032__5.2	1	p3	(CTG)5	15	126	140
scaffold22057__4.2	1	p2	(CA)6	12	4297	4308
scaffold22074__4.0	1	p5	(TTTAG)6	30	92	121
scaffold22115__5.8	1	p2	(AC)6	12	630	641
scaffold22134__9.0	1	p3	(GGA)5	15	427	441
scaffold22164__7.3	1	p4	(AAAT)5	20	107	126
scaffold22232__4.7	1	p3	(GCA)7	21	89	109
scaffold22259__9.6	1	p2	(AT)7	14	275	288
scaffold22292__3.0	1	p3	(CCT)5	15	469	483
scaffold22345__8.6	1	p2	(TA)6	12	1118	1129
scaffold22542__2.0	1	p3	(GAA)5	15	317	331
scaffold22603__4.9	1	p3	(CTT)5	15	104	118
scaffold22603__4.9	2	p3	(CTT)5	15	583	597
scaffold22603__4.9	3	p3	(CTT)5	15	1063	1077
scaffold22603__4.9	4	p3	(CTT)5	15	1542	1556
scaffold22603__4.9	5	p3	(CTT)5	15	2019	2033
scaffold22603__4.9	6	p3	(CTT)5	15	2498	2512
scaffold22603__4.9	7	p3	(CTT)5	15	2994	3008
scaffold22603__4.9	8	p3	(CTT)5	15	3953	3967
scaffold22603__4.9	9	p3	(CTT)5	15	4432	4446
scaffold22622__5.7	1	p2	(GA)7	14	377	390
scaffold22626__7.3	1	p4	(TGTC)5	20	6032	6051
scaffold22645__2.6	1	p3	(CCA)5	15	132	146
scaffold22689__4.3	1	p2	(TG)7	14	354	367
scaffold22740__5.2	1	p2	(GT)6	12	159	170
scaffold22790__2.0	1	p2	(AG)6	12	180	191
scaffold22791__6.4	1	c	(AC)7gangacacacaaaaacacacgcacccacacataacagacacaccatggcaaatgcacacaaacatgcaccacggcagacacacaa(AC)7	113	710	822
scaffold22828__3.8	1	p3	(AGG)5	15	1	15
scaffold22845__2.8	1	p3	(CTT)5	15	361	375
scaffold22855__6.8	1	p4	(AAAT)7	28	98	125
scaffold22893__4.7	1	p2	(GA)6	12	559	570
scaffold22915__3.2	1	p2	(AC)8	16	83	98
scaffold22938__3.4	1	p2	(TC)9	18	137	154
scaffold22976__4.5	1	p2	(CT)7	14	123	136
scaffold22990__3.5	1	p2	(AC)7	14	61	74
scaffold23000__3.0	1	p3	(CTG)6	18	346	363
scaffold23030__3.5	1	p3	(GAA)6	18	250	267
scaffold23035__4.6	1	p3	(AAG)5	15	65	79
scaffold23040__5.5	1	p3	(CTT)5	15	210	224
scaffold23067__4.6	1	p2	(TC)9	18	273	290
scaffold23079__3.6	1	p2	(AT)9	18	110	127
scaffold23097__4.0	1	p4	(TTCA)5	20	333	352
scaffold23189__4.3	1	p3	(AAG)5	15	34	48
scaffold23198__5.6	1	p2	(GT)8	16	424	439
scaffold23198__5.6	2	p2	(CA)6	12	628	639
scaffold23202__9.3	1	p2	(CA)6	12	172	183
scaffold23284__4.0	1	p2	(AT)6	12	657	668
scaffold23296__2.9	1	c	(TG)7tctgtcactgcgcatgtgcgatgtgcacagccactgatcatanattcaa(TG)7	77	390	466
scaffold23296__2.9	2	p2	(TG)8	16	570	585
scaffold23323__2.0	1	p3	(AAG)5	15	1	15
scaffold23327__4.3	1	p2	(CT)6	12	80	91
scaffold23490__5.0	1	p2	(TG)8	16	142	157
scaffold23492__4.8	1	p2	(TG)7	14	148	161
scaffold23592__3.8	1	p2	(TG)6	12	163	174
scaffold23596__4.1	1	p2	(TC)7	14	72	85
scaffold23626__6.5	1	p3	(GAG)5	15	156	170
scaffold23650__5.5	1	p3	(AAT)6	18	1015	1032
scaffold23676__5.4	1	p3	(GAA)5	15	80	94
scaffold23685__6.7	1	p2	(AG)6	12	272	283
scaffold23694__2.7	1	p2	(AC)6	12	355	366
scaffold23697__5.6	1	p2	(GA)7	14	507	520
scaffold23746__2.9	1	p2	(CT)7	14	96	109
scaffold23771__6.4	1	p3	(GTT)5	15	54	68
scaffold23773__5.1	1	c	(CA)7tacacacacagctctgccagtgcaactataccctcacctgcagtaccacatatattcaagtactgtg(AC)6	93	145	237
scaffold23837__2.6	1	p2	(AT)12	24	71	94
scaffold23896__3.4	1	p3	(AAG)5	15	599	613
scaffold23896__3.4	2	p3	(AAG)5	15	1346	1360
scaffold23921__3.0	1	p3	(ATG)6	18	561	578
scaffold24011__5.1	1	p2	(AT)10	20	644	663
scaffold24055__2.6	1	p3	(AGG)5	15	256	270
scaffold24084__3.8	1	p2	(AT)6	12	2131	2142
scaffold24123__5.3	1	p2	(AT)8	16	99	114
scaffold24165__4.3	1	p2	(GT)6	12	527	538
scaffold24167__7.7	1	p2	(TC)6	12	30	41
scaffold24180__4.4	1	p2	(AG)7	14	319	332
scaffold24261__5.6	1	p2	(AC)7	14	313	326
scaffold24287__4.8	1	p2	(AG)6	12	171	182
scaffold24302__5.8	1	p2	(TG)6	12	207	218
scaffold24304__3.7	1	p3	(GAG)6	18	128	145
scaffold24337__7.7	1	p2	(GT)7	14	334	347
scaffold24344__5.3	1	c	(GTCT)5tggactcaggattcagtctgtattggactcaggcatctgtctgtcttagactcagtagtca(GTCT)5	101	749	849
scaffold24344__5.3	2	c	(TCTG)7tcttggactcagaagtcagtctgtctgtgtgcctgtattttactcaggagtcagtctgtcttggactcgggagtca(GTCT)8	136	1101	1236
scaffold24344__5.3	3	p4	(TGTC)5	20	2920	2939
scaffold24363__2.0	1	p3	(CAT)5	15	609	623
scaffold24427_10.5	1	p3	(GAA)5	15	252	266
scaffold24469__5.3	1	p2	(GA)6	12	229	240
scaffold24518__3.3	1	p3	(CTT)5	15	146	160
scaffold24528__4.1	1	p2	(CT)6	12	91	102
scaffold24532__3.5	1	p2	(AT)8	16	8	23
scaffold24594__3.5	1	p2	(GT)6	12	244	255
scaffold24623__3.0	1	p2	(AC)6	12	290	301
scaffold24694__3.8	1	p2	(GA)9	18	353	370
scaffold24695__2.8	1	p2	(AG)6	12	198	209
scaffold24766__3.2	1	p2	(TG)6	12	154	165
scaffold24782__3.4	1	p2	(GA)6	12	288	299
scaffold24788__2.0	1	c	(GACTAG)6(GACTGA)6gactaggactgagactgagactgagactgagactgggactaggactag(GACTGA)7	162	15	176
scaffold24788__2.0	2	c	(GACTGA)5gactag(GACTGA)6(GACTAG)6	108	332	439
scaffold24801__5.7	1	p3	(GAG)7	21	370	390
scaffold24835__3.3	1	p2	(GT)6	12	298	309
scaffold24837__5.6	1	p3	(GAA)5	15	719	733
scaffold24837__5.6	2	p3	(GAA)5	15	1873	1887
scaffold24841__5.0	1	p2	(CA)7	14	106	119
scaffold24841__5.0	2	p2	(AC)6	12	745	756
scaffold24856__7.2	1	p3	(CTC)6	18	1118	1135
scaffold24866__2.9	1	p3	(CTG)5	15	106	120
scaffold24909__8.9	1	p4	(AATC)6	24	91	114
scaffold24933__5.7	1	p3	(CAG)5	15	1779	1793
scaffold24939__4.0	1	p4	(ATGA)5	20	38	57
scaffold24950__3.6	1	p3	(AGG)5	15	335	349
scaffold25020__2.4	1	p3	(GAG)6	18	195	212
scaffold25032__4.9	1	p3	(GAA)5	15	200	214
scaffold25032__4.9	2	p3	(AAG)5	15	776	790
scaffold25054__7.0	1	p2	(CT)6	12	91	102
scaffold25148__5.2	1	p2	(AG)6	12	441	452
scaffold25148__5.2	2	c	(AG)7ac(AG)9	34	917	950
scaffold25168__5.3	1	p3	(TCC)8	24	1	24
scaffold25176__4.1	1	p3	(GGA)6	18	337	354
scaffold25176__4.1	2	p3	(GAG)9	27	512	538
scaffold25200__3.7	1	p3	(TCC)6	18	369	386
scaffold25224__5.4	1	p2	(AC)6	12	310	321
scaffold25228__6.5	1	p4	(ATGT)5	20	673	692
scaffold25235__3.0	1	p3	(TGC)12	36	313	348
scaffold25282__6.0	1	p3	(CAG)11	33	321	353
scaffold25345__5.5	1	p3	(GCA)6	18	307	324
scaffold25352__2.6	1	p2	(GA)6	12	300	311
scaffold25381__2.5	1	p3	(GTG)5	15	517	531
scaffold25421__5.4	1	p2	(TA)6	12	489	500
scaffold25437__5.8	1	p2	(TG)6	12	29	40
scaffold25454__6.6	1	p2	(GT)6	12	47	58
scaffold25454__6.6	2	p2	(GT)6	12	531	542
scaffold25454__6.6	3	p2	(GT)6	12	1141	1152
scaffold25454__6.6	4	p2	(GT)6	12	1451	1462
scaffold25489__6.1	1	p2	(TC)6	12	898	909
scaffold25520__4.3	1	p3	(AGG)6	18	264	281
scaffold25599__2.6	1	p2	(AT)9	18	84	101
scaffold25618__5.9	1	p3	(GAT)6	18	5614	5631
scaffold25624__5.3	1	p3	(GCT)7	21	1	21
scaffold25650__5.3	1	p2	(GT)6	12	92	103
scaffold25683__3.6	1	p3	(AGG)5	15	73	87
scaffold25718__6.9	1	p3	(GAA)5	15	377	391
scaffold25768__2.0	1	p2	(CT)17	34	91	124
scaffold25773__8.0	1	p3	(TGG)6	18	819	836
scaffold25782__3.5	1	p2	(TA)9	18	386	403
scaffold25856__4.6	1	p2	(TA)7	14	278	291
scaffold25904__4.5	1	p2	(TG)6	12	323	334
scaffold25972__2.8	1	p2	(AT)9	18	269	286
scaffold26047__8.3	1	p2	(TG)6	12	47	58
scaffold26075__4.2	1	p2	(AC)6	12	281	292
scaffold26167__6.2	1	p2	(CT)7	14	69	82
scaffold26174__3.8	1	p2	(AG)6	12	426	437
scaffold26194__6.6	1	p3	(GAA)5	15	40	54
scaffold26194__6.6	2	p3	(GAA)5	15	782	796
scaffold26210__5.2	1	p3	(CTC)6	18	49	66
scaffold26276__4.5	1	p3	(CTT)5	15	249	263
scaffold26294__3.1	1	p2	(AT)16	32	92	123
scaffold26354_10.5	1	p2	(CA)7	14	298	311
scaffold26377__3.9	1	p3	(GAG)6	18	18	35
scaffold26377__3.9	2	p3	(GAG)6	18	142	159
scaffold26377__3.9	3	p3	(GAG)6	18	336	353
scaffold26402__2.8	1	p2	(AT)14	28	187	214
scaffold26453__5.2	1	p2	(GT)7	14	201	214
scaffold26456__4.4	1	p3	(TGG)5	15	102	116
scaffold26456__4.4	2	p3	(CCA)6	18	411	428
scaffold26481__4.3	1	p2	(AC)6	12	1145	1156
scaffold26617__4.2	1	p2	(TC)9	18	687	704
scaffold26631__5.2	1	p3	(CTT)5	15	335	349
scaffold26654__4.6	1	p2	(GA)7	14	79	92
scaffold26659__4.2	1	p3	(AAG)5	15	240	254
scaffold26662__5.9	1	c	(CTC)5tt(CTC)6	35	133	167
scaffold26716__3.7	1	p2	(AG)7	14	100	113
scaffold26718__5.3	1	p3	(CTG)5	15	258	272
scaffold26737__8.0	1	p3	(GAA)5	15	135	149
scaffold26738__5.9	1	p2	(AG)7	14	793	806
scaffold26791__4.7	1	p3	(CCA)5	15	79	93
scaffold26809__2.9	1	p3	(GCA)7	21	94	114
scaffold26810__3.7	1	p2	(TA)6	12	162	173
scaffold26814__4.5	1	p2	(AT)22	44	86	129
scaffold26826__6.0	1	p2	(GT)6	12	344	355
scaffold26985__5.4	1	p2	(TC)6	12	499	510
scaffold27042__8.5	1	p2	(AT)8	16	1088	1103
scaffold27047_10.0	1	p2	(TA)7	14	303	316
scaffold27050__4.3	1	p4	(TGTA)6	24	355	378
scaffold27053__4.5	1	p3	(CTT)5	15	889	903
scaffold27057__6.5	1	p3	(TGC)9	27	94	120
scaffold27072__2.0	1	p2	(TA)6	12	524	535
scaffold27175__3.0	1	p3	(GAG)6	18	23	40
scaffold27175__3.0	2	p3	(GAG)6	18	147	164
scaffold27175__3.0	3	p3	(GAG)6	18	389	406
scaffold27195__5.6	1	p2	(GT)6	12	81	92
scaffold27205__2.5	1	p3	(AGG)5	15	378	392
scaffold27273__4.6	1	p2	(TG)6	12	61	72
scaffold27277__9.1	1	p2	(AT)7	14	280	293
scaffold27289__5.1	1	p2	(TG)6	12	64	75
scaffold27333__7.6	1	p4	(TGAA)5	20	639	658
scaffold27382__9.1	1	p2	(TG)6	12	301	312
scaffold27416__5.2	1	p2	(TA)7	14	6461	6474
scaffold27448__5.7	1	c	(GAA)5ggcccatgtggagctcatgagattgagccagcaacctttgggtgatctgaaaccatgccaccagtgccttatngcacatgtaattaacct(GAA)5	120	497	616
scaffold27450__2.3	1	p2	(CT)6	12	111	122
scaffold27479__7.9	1	p2	(TG)8	16	354	369
scaffold27568__3.1	1	p3	(GCA)5	15	132	146
scaffold27569__5.1	1	p2	(GC)6	12	1470	1481
scaffold27610__5.2	1	c	(GAA)5ggcccnaaataaagtacatattacacatgtaattaacct(GAA)5	69	430	498
scaffold27611__2.4	1	p3	(TCC)5	15	359	373
scaffold27614__3.3	1	p3	(CCT)6	18	208	225
scaffold27614__3.3	2	p3	(CCT)6	18	332	349
scaffold27614__3.3	3	c	(CCT)5nacgggccctgtcatcctccgctgccgcacccagctgatgccaagtgccaagtagcaacaccacaatgctcctgctg(CCT)5	107	456	562
scaffold27614__3.3	4	p3	(CCT)6	18	706	723
scaffold27774__5.1	1	p3	(AGG)5	15	433	447
scaffold27787__6.3	1	p2	(AC)6	12	111	122
scaffold27799__3.7	1	c	(CA)7ctcacactgactcactaacccaccaataggatggtagctcaggactcacacagggacctggagacttgcacatgcaggg(CA)7ctcacactgactcactaacccaccaataggatggtagctcaggactcacatagggacctggagacttgcacatgcagggcg(CA)6	200	58	257
scaffold27799__3.7	2	p2	(CA)7	14	583	596
scaffold27799__3.7	3	p2	(AC)7	14	916	929
scaffold27800__4.8	1	p2	(AC)9	18	61	78
scaffold27812__3.4	1	p2	(TG)6	12	1	12
scaffold27877__4.3	1	p2	(AC)8	16	107	122
scaffold27946__4.8	1	p3	(GAA)5	15	410	424
scaffold27950__2.1	1	p2	(AT)8	16	256	271
scaffold27994__4.7	1	p2	(GT)8	16	27	42
scaffold27999__2.6	1	p2	(AT)13	26	374	399
scaffold28005__7.1	1	p2	(CA)6	12	92	103
scaffold28051__5.5	1	p2	(AG)7	14	26	39
scaffold28056__9.6	1	p3	(CTT)5	15	164	178
scaffold28071__6.6	1	p2	(CT)6	12	911	922
scaffold28085__3.9	1	p3	(TTC)5	15	639	653
scaffold28138__5.6	1	p4	(ACAT)9	36	90	125
scaffold28266__4.0	1	p2	(AC)7	14	139	152
scaffold28279__3.1	1	p2	(GA)7	14	94	107
scaffold28329__4.3	1	p3	(CTT)6	18	175	192
scaffold28340__6.7	1	p4	(GTAT)7	28	94	121
scaffold28347__3.0	1	p3	(CCT)5	15	144	158
scaffold28378__5.3	1	p2	(TG)6	12	289	300
scaffold28381__2.9	1	p2	(GA)9	18	382	399
scaffold28400__2.0	1	p3	(GTG)5	15	296	310
scaffold28542__4.1	1	p2	(AC)9	18	306	323
scaffold28561__2.7	1	p2	(CA)6	12	452	463
scaffold28606__5.9	1	p4	(AAAT)5	20	135	154
scaffold28632__3.6	1	p2	(TG)8	16	32	47
scaffold28707__3.2	1	p2	(AC)6	12	66	77
scaffold28726__3.0	1	p2	(GT)6	12	1	12
scaffold28730__6.6	1	p3	(GCT)6	18	1513	1530
scaffold28731__4.6	1	p2	(TG)6	12	281	292
scaffold28732__6.1	1	p3	(GAG)7	21	672	692
scaffold28732__6.1	2	p3	(GGA)6	18	899	916
scaffold28753__4.9	1	p3	(CCT)5	15	1	15
scaffold28831__2.5	1	p2	(AG)7	14	81	94
scaffold28834__3.4	1	p2	(CA)6	12	246	257
scaffold28893__2.9	1	p2	(GC)7	14	314	327
scaffold28909__8.2	1	p2	(TG)6	12	750	761
scaffold28967__4.6	1	p3	(CCA)5	15	240	254
scaffold29002__8.3	1	p3	(AAC)7	21	1	21
scaffold29003__5.5	1	p4	(ATAC)7	28	22	49
scaffold29003__5.5	2	p2	(AT)8	16	378	393
scaffold29096__6.1	1	p3	(GCA)5	15	36	50
scaffold29200__6.9	1	p3	(CAG)7	21	95	115
scaffold29255__4.7	1	p2	(AG)6	12	387	398
scaffold29340__5.5	1	p4	(ATAC)6	24	566	589
scaffold29345__5.0	1	p2	(AC)8	16	1	16
scaffold29469__7.5	1	p2	(CG)6	12	359	370
scaffold29528__4.0	1	p2	(CT)9	18	104	121
scaffold29562__6.2	1	c	(CCA)5caaatgcaacctgtgtaacacagaagnnnnnnnnnnnnnnnnnnnnnnng(CCA)5	80	439	518
scaffold29577__3.0	1	p2	(AG)7	14	283	296
scaffold29632__3.7	1	p3	(AGG)5	15	1	15
scaffold29641__5.1	1	p3	(CCT)6	18	96	113
scaffold29700__2.0	1	p2	(AC)8	16	303	318
scaffold29701__3.0	1	p4	(ACAT)5	20	527	546
scaffold29739__4.1	1	p2	(AC)6	12	1114	1125
scaffold29744__3.0	1	p2	(AT)6	12	418	429
scaffold29747__5.3	1	p3	(CTC)7	21	55	75
scaffold29781__6.6	1	p2	(TC)7	14	202	215
scaffold29837__7.3	1	p2	(TG)6	12	1285	1296
scaffold29868__4.2	1	p3	(GAA)6	18	92	109
scaffold29868__4.2	2	p3	(GAA)5	15	574	588
scaffold29899__5.7	1	p2	(TG)7	14	387	400
scaffold30049__2.2	1	p3	(CAC)5	15	279	293
scaffold30071__4.7	1	p3	(GCA)5	15	61	75
scaffold30116__3.1	1	p2	(TG)6	12	217	228
scaffold30171__6.3	1	p2	(TG)6	12	199	210
scaffold30182__4.4	1	c	(TAGGAC)5taagactaagactaagactaggactaagactaagactaa(GACTAG)8gactcggactaagactaagactaagactaggactag(GACTAA)5gactaggactaggactcggactaggactcagactaagactaagactaggactcggactaagactaagactaagactaa(GACTAG)7(GACTAA)6gactaggactaggactaggactcagactaagactaagactcggactaagagtaagactaagactaa(GACTAG)6(GACTAA)7gactaggactaggactaggactcagactaagactaagactaa(GACTAG)6gactcg(GACTAA)7gactaggaa(TAGGAC)6taagactaagactaagactaagactaggactag…	1713	1	1713
scaffold30182__4.4	2	c	(GACTAG)5gactaagactaa(GACTAG)9gactcg(GACTAA)6gactaggactaggactaggactaggactct(GACTAA)7gactaggactaggactaggactaggactacgactaggactaagactaagactaagactaggactcagactaagactaa(GACTAG)6	324	1822	2145
scaffold30200__6.0	1	p4	(CATT)5	20	1232	1251
scaffold30316__6.8	1	p2	(AC)6	12	1694	1705
scaffold30316__6.8	2	p2	(TA)11	22	4965	4986
scaffold30316__6.8	3	p3	(ATA)5	15	6247	6261
scaffold30360__5.5	1	p3	(GAA)5	15	310	324
scaffold30360__5.5	2	p3	(GAA)5	15	1218	1232
scaffold30381__3.8	1	p2	(AC)8	16	128	143
scaffold30400__4.3	1	p2	(TG)6	12	473	484
scaffold30403__9.4	1	p3	(AGA)6	18	95	112
scaffold30411__2.0	1	p3	(GAG)6	18	381	398
scaffold30537__4.3	1	p3	(GGA)5	15	259	273
scaffold30562__5.4	1	p3	(GAG)7	21	96	116
scaffold30585__1.5	1	p3	(GAG)6	18	25	42
scaffold30593__3.0	1	p2	(TG)7	14	56	69
scaffold30605__2.9	1	p3	(CTG)6	18	191	208
scaffold30623__5.7	1	p2	(AC)6	12	414	425
scaffold30658__5.4	1	p3	(TGG)5	15	1422	1436
scaffold30685__3.9	1	p2	(CT)7	14	265	278
scaffold30686__5.0	1	p3	(GAG)5	15	123	137
scaffold30795__7.2	1	p2	(TC)6	12	176	187
scaffold30795__7.2	2	p2	(TC)6	12	296	307
scaffold30885__5.4	1	p2	(AC)8	16	164	179
scaffold30927__5.9	1	p2	(TC)6	12	1610	1621
scaffold30936__7.3	1	p3	(CTT)5	15	319	333
scaffold30936__7.3	2	p3	(CTT)5	15	793	807
scaffold30936__7.3	3	p3	(CTT)5	15	1272	1286
scaffold30936__7.3	4	p3	(CTT)5	15	1752	1766
scaffold30936__7.3	5	p3	(CTT)5	15	2696	2710
scaffold30936__7.3	6	p3	(CTT)5	15	3826	3840
scaffold30950__2.4	1	p2	(CA)6	12	101	112
scaffold30988__3.0	1	p2	(CT)6	12	97	108
scaffold31013__5.2	1	p2	(AC)6	12	263	274
scaffold31013__5.2	2	p2	(AC)6	12	515	526
scaffold31036__6.8	1	p3	(CTC)5	15	1444	1458
scaffold31039__3.1	1	p3	(GCA)5	15	206	220
scaffold31108__1.3	1	p2	(CT)8	16	239	254
scaffold31131__6.5	1	p3	(TAA)5	15	546	560
scaffold31136__7.3	1	p2	(GT)6	12	100	111
scaffold31136__7.3	2	p2	(GT)9	18	272	289
scaffold31201__3.4	1	p2	(GA)6	12	768	779
scaffold31220__8.9	1	p3	(CTC)6	18	107	124
scaffold31256__6.8	1	p2	(AT)6	12	500	511
scaffold31284__6.1	1	p2	(GA)6	12	465	476
scaffold31324__5.9	1	p2	(AG)6	12	233	244
scaffold31327__4.5	1	p2	(GA)7	14	384	397
scaffold31361__3.0	1	p2	(AC)6	12	165	176
scaffold31376__1.4	1	p3	(CCA)5	15	249	263
scaffold31378__5.7	1	p3	(CTT)5	15	1452	1466
scaffold31378__5.7	2	p3	(CTT)5	15	2778	2792
scaffold31378__5.7	3	p3	(CTT)5	15	3290	3304
scaffold31378__5.7	4	p3	(CTT)5	15	3783	3797
scaffold31378__5.7	5	p3	(CTT)5	15	4173	4187
scaffold31383__7.2	1	p2	(CT)7	14	137	150
scaffold31471__4.8	1	p2	(TA)7	14	319	332
scaffold31473__7.3	1	p2	(CA)6	12	334	345
scaffold31476__3.8	1	p3	(AAT)5	15	307	321
scaffold31594__5.0	1	p2	(AC)8	16	560	575
scaffold31605__3.8	1	p2	(AC)6	12	79	90
scaffold31621__2.5	1	p3	(TCC)5	15	1512	1526
scaffold31638__8.4	1	p2	(AC)9	18	98	115
scaffold31665__3.8	1	p2	(TA)15	30	1	30
scaffold31704__2.6	1	p2	(CA)7	14	377	390
scaffold31762__4.7	1	p3	(GAG)5	15	762	776
scaffold31871__3.6	1	p3	(CCT)5	15	749	763
scaffold31884__5.9	1	p2	(TA)10	20	106	125
scaffold31909__2.5	1	p2	(CT)7	14	183	196
scaffold31910__3.1	1	p2	(TG)6	12	63	74
scaffold31923__6.3	1	p3	(TTA)12	36	412	447
scaffold31927__3.3	1	p3	(CCT)7	21	93	113
scaffold31945__2.9	1	p2	(AT)6	12	136	147
scaffold32051__2.5	1	p2	(AG)7	14	127	140
scaffold32078__7.5	1	p2	(TA)8	16	531	546
scaffold32078__7.5	2	p2	(TA)6	12	742	753
scaffold32079__6.1	1	p3	(CCA)5	15	69	83
scaffold32149__5.5	1	p3	(GAG)5	15	267	281
scaffold32187__3.8	1	p3	(GCA)5	15	449	463
scaffold32193__9.1	1	p3	(GAA)7	21	389	409
scaffold32199__7.3	1	p2	(AC)8	16	388	403
scaffold32310__4.3	1	p2	(CA)6	12	576	587
scaffold32331__6.6	1	p2	(TG)6	12	53	64
scaffold32331__6.6	2	p2	(TG)6	12	290	301
scaffold32346__4.1	1	p2	(GT)6	12	225	236
scaffold32353__6.0	1	p4	(CATT)7	28	3207	3234
scaffold32371__6.4	1	p2	(CA)6	12	96	107
scaffold32385__2.2	1	p3	(GAA)5	15	165	179
scaffold32398__4.3	1	p3	(GAG)7	21	285	305
scaffold32403__2.6	1	p4	(TAAA)5	20	324	343
scaffold32409__4.7	1	p2	(AC)7	14	17	30
scaffold32431__5.2	1	p2	(AT)6	12	110	121
scaffold32437__2.6	1	p2	(AG)7	14	274	287
scaffold32454__6.6	1	p2	(TG)6	12	150	161
scaffold32462__4.8	1	p2	(GA)7	14	81	94
scaffold32489__4.5	1	p2	(AT)6	12	74	85
scaffold32491__5.6	1	p3	(CCT)7	21	70	90
scaffold32491__5.6	2	p3	(CCT)6	18	315	332
scaffold32491__5.6	3	p3	(CCT)7	21	439	459
scaffold32491__5.6	4	p3	(CCT)5	15	565	579
scaffold32491__5.6	5	p3	(CCT)7	21	816	836
scaffold32491__5.6	6	p3	(CCT)6	18	943	960
scaffold32491__5.6	7	p3	(CCT)7	21	1179	1199
scaffold32491__5.6	8	p3	(CCT)7	21	1309	1329
scaffold32491__5.6	9	p3	(CCT)7	21	1510	1530
scaffold32546__3.7	1	p2	(AG)6	12	483	494
scaffold32583__3.7	1	p2	(AT)7	14	554	567
scaffold32660__5.5	1	c	(AC)6tgagtatgtgtcaggaattaacaggcacgcacactgaatgtgtatcaggcattaacagg(CA)6	83	40	122
scaffold32660__5.5	2	p2	(AC)6	12	316	327
scaffold32660__5.5	3	c	(AC)6gctgaatatgtgtcaggcattaacaggcacaaacactgaatgtgtatcaggcattaacaggcacgcacactgaatgtgtatcaggcattaacag(AC)6gctgaatatgtgtcaggcattaacaggcacgcacactgaatgtgtatcaggcattaacaggcacacacactgaatgtgtatcaggcattaacag(AC)6tgaatatgtgtcaggcattaacaggcacaaacactgaatgtgtatcaggcattaacaggcacgcacactgaatgtgtatcaggcattaacag(AC)6gctgaatatgtgtcaggcattaacatgcacgcacactgaatgtgtatcaggcattaacaggcacacacactgaatgtgtatcaggcattaacag(AC)6	434	1418	1851
scaffold32747__7.9	1	p3	(CCT)6	18	1	18
scaffold32747__7.9	2	p3	(CCT)5	15	125	139
scaffold32860__2.6	1	p2	(GA)6	12	96	107
scaffold32915__5.6	1	p2	(CA)6	12	257	268
scaffold32917__7.2	1	p2	(TA)7	14	256	269
scaffold32946__4.8	1	p2	(GT)13	26	96	121
scaffold32950__8.0	1	p2	(TC)7	14	2395	2408
scaffold32981__4.2	1	p2	(AG)7	14	1	14
scaffold32981__4.2	2	p2	(TG)6	12	315	326
scaffold32999__4.3	1	p2	(AT)13	26	96	121
scaffold33037__4.8	1	p2	(TG)6	12	361	372
scaffold33057__3.0	1	p2	(CT)7	14	10	23
scaffold33089__4.4	1	p2	(TG)6	12	6056	6067
scaffold33091__2.5	1	p2	(AT)8	16	337	352
scaffold33112__7.3	1	p2	(AT)6	12	240	251
scaffold33213__2.3	1	p3	(GAA)6	18	148	165
scaffold33247__7.2	1	p3	(CTT)5	15	149	163
scaffold33247__7.2	2	p3	(CTT)6	18	416	433
scaffold33247__7.2	3	p3	(TCT)5	15	756	770
scaffold33268__4.7	1	p2	(AT)7	14	108	121
scaffold33304__6.2	1	p2	(TA)7	14	593	606
scaffold33316__6.7	1	p2	(TG)8	16	80	95
scaffold33317__6.5	1	p2	(CA)6	12	131	142
scaffold33318__7.5	1	p3	(GGA)8	24	310	333
scaffold33320__8.4	1	p2	(TG)7	14	25	38
scaffold33329__4.7	1	p3	(GAA)5	15	539	553
scaffold33351__8.6	1	p4	(TTTA)8	32	92	123
scaffold33359__3.9	1	p2	(TA)6	12	462	473
scaffold33423__5.6	1	p3	(GGA)5	15	123	137
scaffold33423__5.6	2	p3	(GAG)6	18	295	312
scaffold33534__2.3	1	p2	(AT)9	18	1060	1077
scaffold33543__4.9	1	p2	(CT)7	14	53	66
scaffold33607__4.4	1	p2	(AT)13	26	243	268
scaffold33650__4.8	1	p3	(CCT)5	15	96	110
scaffold33650__4.8	2	p3	(CTC)5	15	266	280
scaffold33660__4.9	1	p2	(GT)6	12	92	103
scaffold33660__4.9	2	c	(GT)6ttgaatgtgcagaaagctgtcctcatngcagca(GT)6	57	323	379
scaffold33662__7.2	1	p2	(TA)7	14	199	212
scaffold33662__7.2	2	p2	(AT)6	12	330	341
scaffold33705__7.0	1	p3	(CCT)5	15	96	110
scaffold33742__4.5	1	p3	(GAG)5	15	29	43
scaffold33742__4.5	2	p3	(GAG)5	15	152	166
scaffold33754__6.8	1	p2	(CA)6	12	383	394
scaffold33792__3.9	1	p2	(GT)6	12	3	14
scaffold33809__8.9	1	p2	(AT)6	12	83	94
scaffold33826__8.7	1	p2	(TA)6	12	193	204
scaffold33828__5.7	1	p3	(AAT)7	21	821	841
scaffold33871__6.8	1	p2	(AG)17	34	96	129
scaffold33909__2.9	1	p3	(AAG)5	15	259	273
scaffold33974__2.3	1	p3	(CTC)6	18	277	294
scaffold34014__4.4	1	p2	(AC)8	16	48	63
scaffold34072__4.5	1	p4	(GTAT)6	24	298	321
scaffold34077__4.6	1	p3	(GAA)5	15	1207	1221
scaffold34077__4.6	2	p3	(GAA)5	15	2144	2158
scaffold34081__5.4	1	p2	(TA)6	12	654	665
scaffold34110__3.0	1	p2	(AT)7	14	274	287
scaffold34120__3.0	1	p2	(TA)8	16	1020	1035
scaffold34126__5.0	1	p2	(AC)6	12	35	46
scaffold34187__5.6	1	p2	(TG)12	24	1254	1277
scaffold34214__4.4	1	p2	(AG)6	12	2315	2326
scaffold34228__6.9	1	p2	(AC)6	12	1566	1577
scaffold34314__3.4	1	p2	(AC)6	12	99	110
scaffold34314__3.4	2	p2	(CT)6	12	473	484
scaffold34323__6.4	1	p2	(AC)6	12	199	210
scaffold34323__6.4	2	p2	(AC)7	14	347	360
scaffold34377__4.3	1	p3	(GGA)6	18	1	18
scaffold34385__5.9	1	p3	(ATT)5	15	471	485
scaffold34419__4.9	1	p3	(GAG)5	15	1357	1371
scaffold34471__3.6	1	p3	(CTG)7	21	306	326
scaffold34484__4.9	1	p3	(CCT)5	15	83	97
scaffold34485__6.5	1	p2	(AC)8	16	288	303
scaffold34502__4.0	1	p3	(CCT)5	15	354	368
scaffold34556__5.8	1	p3	(AAG)5	15	825	839
scaffold34593__7.3	1	c	(AC)6tgctgtcntatgccactttgcagtgccagtgtgcgctggctgggctcttcctccacccctggaagaataattgcatgaggacagcttactgtacaatcag(AC)6	124	445	568
scaffold34602__8.6	1	p2	(AG)6	12	394	405
scaffold34691__4.1	1	p2	(GT)6	12	299	310
scaffold34698__3.7	1	p3	(CTT)5	15	580	594
scaffold34700__3.7	1	p3	(AAG)5	15	182	196
scaffold34724__3.6	1	p2	(TG)7	14	67	80
scaffold34737__2.0	1	p2	(CA)6	12	310	321
scaffold34754__5.2	1	p2	(AT)10	20	97	116
scaffold34770__4.8	1	p2	(CA)6	12	323	334
scaffold34777__7.7	1	p2	(TC)6	12	103	114
scaffold34784__8.4	1	p2	(CA)6	12	1220	1231
scaffold34812__4.5	1	p3	(AAG)5	15	21	35
scaffold34812__4.5	2	p3	(AAG)5	15	657	671
scaffold34843__5.5	1	p2	(AG)7	14	332	345
scaffold34847__1.8	1	p4	(TTCA)5	20	429	448
scaffold34848__4.8	1	p3	(CTT)5	15	73	87
scaffold34857__4.2	1	p3	(CTT)5	15	154	168
scaffold34857__4.2	2	p3	(CTT)5	15	625	639
scaffold34911__7.7	1	p3	(CAA)5	15	160	174
scaffold34922__3.9	1	p2	(GT)9	18	2357	2374
scaffold34986__5.7	1	p3	(CCT)5	15	397	411
scaffold34990__2.6	1	p2	(AT)11	22	95	116
scaffold35001__4.0	1	p3	(CTT)5	15	263	277
scaffold35039__4.7	1	p3	(GAA)5	15	800	814
scaffold35039__4.7	2	p3	(GAA)5	15	1222	1236
scaffold35039__4.7	3	p3	(GAA)5	15	1701	1715
scaffold35069__6.7	1	p3	(GCA)5	15	524	538
scaffold35081__5.0	1	p3	(GAA)6	18	524	541
scaffold35107__5.8	1	p2	(AC)6	12	6175	6186
scaffold35139__2.5	1	p3	(CCA)6	18	277	294
scaffold35244_10.9	1	p2	(AC)8	16	241	256
scaffold35384__2.0	1	p2	(AC)7	14	321	334
scaffold35391__6.3	1	p2	(GT)6	12	2808	2819
scaffold35461__8.6	1	c	(TA)7catcttacccccacattatctatcaatggtg(TA)6	57	352	408
scaffold35463__4.0	1	p2	(CT)7	14	202	215
scaffold35464__4.2	1	p2	(AC)6	12	95	106
scaffold35476__3.9	1	p3	(TAA)8	24	38	61
scaffold35477__9.1	1	p2	(TA)6	12	95	106
scaffold35508__3.0	1	p3	(CTT)6	18	185	202
scaffold35511__6.5	1	c	(TA)6caccattgatagataatgggggggtaagatg(TA)7	57	405	461
scaffold35531__5.0	1	p2	(CA)6	12	403	414
scaffold35565__8.0	1	p3	(CTG)5	15	334	348
scaffold35592__3.0	1	p2	(AT)8	16	105	120
scaffold35694__3.3	1	p2	(TA)6	12	388	399
scaffold35751__6.2	1	p2	(AT)6	12	471	482
scaffold35771__3.6	1	p2	(CT)7	14	206	219
scaffold35851__8.5	1	p2	(AC)7	14	254	267
scaffold35874__4.5	1	p2	(CT)6	12	310	321
scaffold35919__2.5	1	p2	(TG)7	14	98	111
scaffold35953__5.7	1	p3	(GAA)5	15	32	46
scaffold35981__3.3	1	p2	(GT)8	16	325	340
scaffold36001__5.6	1	p2	(CT)7	14	182	195
scaffold36009__2.1	1	p3	(GAA)5	15	269	283
scaffold36106__5.0	1	p3	(GAG)7	21	106	126
scaffold36106__5.0	2	p3	(GAG)6	18	368	385
scaffold36106__5.0	3	p3	(GAG)5	15	622	636
scaffold36158__6.4	1	p2	(GT)6	12	1292	1303
scaffold36160__4.8	1	p2	(AT)6	12	1320	1331
scaffold36228__6.5	1	p3	(CCT)5	15	107	121
scaffold36228__6.5	2	p3	(CCT)6	18	350	367
scaffold36228__6.5	3	p3	(CCT)6	18	592	609
scaffold36228__6.5	4	p3	(CCT)8	24	970	993
scaffold36230__5.7	1	p3	(AGG)5	15	290	304
scaffold36230__5.7	2	p3	(AGG)5	15	461	475
scaffold36329__4.5	1	p2	(TG)8	16	109	124
scaffold36346__6.4	1	p4	(AATC)7	28	280	307
scaffold36354__6.6	1	c	(TA)8catcttaccctccattatctatctatgg(TA)6	56	106	161
scaffold36378__6.5	1	p3	(AGG)5	15	332	346
scaffold36429__5.3	1	p3	(TCC)5	15	392	406
scaffold36429__5.3	2	p3	(TCC)5	15	573	587
scaffold36435__4.0	1	p2	(AG)6	12	95	106
scaffold36470__5.5	1	c	(TC)6ctcagggtctagggccctgctcccgcctgtactcacagctgtcaggatg(TC)7	75	385	459
scaffold36470__5.5	2	c	(TC)6ctcagggtctagggccctgctcccgcctgtactcacagctgtcaggatg(TC)7	75	570	644
scaffold36516__3.9	1	p2	(AT)7	14	97	110
scaffold36537__4.0	1	p3	(ATT)9	27	97	123
scaffold36581__4.9	1	p2	(AT)6	12	162	173
scaffold36596__4.9	1	c	(TAGTCT)6(TAGTCC)6tagtcttagtcttagtcttagtcttagtcctagtcttagtca(TAGTCT)5tagtcctagtcttagtcttagtcctagtcctagtcc(TAGTCT)5tagtcctagtcttagtcctagtcctagtcttagtcttagtct(TAGTCC)6tagtcttagtcttagtcttagtcttagtcc(TAGTCT)5tagtcnnnnnnnnnnnnnnnnnnnnnnnnnnnnnnnnnnnnnnnnnnnnnnnnnnnnnnnnnnnnnnnnnnnnnnnnnnnnnagtcctagtcctagtct(TAGTCC)5(TAGTCT)8	525	9	533
scaffold36614__3.4	1	p3	(CTT)6	18	347	364
scaffold36620__5.0	1	p3	(AAG)5	15	247	261
scaffold36654__6.2	1	p2	(CT)6	12	812	823
scaffold36669__4.6	1	p3	(GAG)7	21	121	141
scaffold36700__3.2	1	p2	(CT)7	14	48	61
scaffold36722__8.9	1	p2	(AT)6	12	109	120
scaffold36722__8.9	2	p2	(TA)12	24	308	331
scaffold36740__1.9	1	p3	(GCA)5	15	259	273
scaffold36785__3.8	1	p3	(CTT)5	15	12	26
scaffold36785__3.8	2	p3	(CTT)5	15	850	864
scaffold36797__1.4	1	p2	(TA)11	22	653	674
scaffold36825__6.9	1	p2	(AT)10	20	277	296
scaffold36846_10.5	1	p3	(GAA)6	18	648	665
scaffold36897__6.0	1	p3	(CCT)6	18	75	92
scaffold36966__6.4	1	p2	(AG)9	18	106	123
scaffold37062__2.4	1	p4	(TGTA)5	20	324	343
scaffold37070__6.5	1	p2	(AG)7	14	664	677
scaffold37188__4.9	1	p2	(GT)6	12	920	931
scaffold37198__6.6	1	p4	(ATCT)16	64	632	695
scaffold37225__8.5	1	p2	(CT)6	12	2936	2947
scaffold37341__7.4	1	p2	(AT)14	28	96	123
scaffold37522__4.4	1	p5	(TTGAA)5	25	1071	1095
scaffold37532__5.5	1	p2	(AG)9	18	106	123
scaffold37537__5.2	1	p3	(TAA)8	24	98	121
scaffold37539__5.5	1	p2	(GT)6	12	316	327
scaffold37584__7.4	1	p3	(CTT)5	15	20	34
scaffold37584__7.4	2	p3	(CTT)5	15	632	646
scaffold37584__7.4	3	p3	(CTT)5	15	1157	1171
scaffold37584__7.4	4	c	(CTT)6gaggttaattacatgtgtaatatgtactttattgagcaagttctttgattttggacataacantgttttaatctcatgagctccacatgggc(CTT)6	128	2723	2850
scaffold37643__5.3	1	p2	(CT)6	12	112	123
scaffold37652__9.0	1	p3	(ATT)6	18	1007	1024
scaffold37658__5.9	1	p3	(CTT)5	15	150	164
scaffold37658__5.9	2	p3	(CTT)5	15	663	677
scaffold37658__5.9	3	p3	(CTT)5	15	1142	1156
scaffold37692__8.8	1	p2	(GT)6	12	335	346
scaffold37695__7.9	1	p3	(CCT)7	21	14	34
scaffold37695__7.9	2	p3	(CCT)6	18	141	158
scaffold37793__5.6	1	p2	(TG)7	14	109	122
scaffold37869__6.7	1	p2	(AT)12	24	198	221
scaffold37892__2.4	1	p3	(GTG)5	15	56	70
scaffold37917__5.9	1	p2	(TG)6	12	723	734
scaffold37984__8.4	1	p2	(TG)6	12	239	250
scaffold38175__3.7	1	p3	(GAA)5	15	15	29
scaffold38189__7.8	1	p3	(CAT)6	18	397	414
scaffold38197__4.9	1	p3	(CCA)5	15	260	274
scaffold38292__4.3	1	p2	(GA)6	12	86	97
scaffold38306__5.3	1	p2	(CA)7	14	261	274
scaffold38382__4.7	1	p2	(AG)8	16	407	422
scaffold38406__6.1	1	p2	(AG)13	26	96	121
scaffold38433__3.4	1	p3	(AAG)5	15	337	351
scaffold38441__2.0	1	c	(TG)6ctgttggagacaaattggatgaaaaagttacacttaccatagtaataacgtaggtaaggtgtaacgatgaatccatttgtcgtactacag(CA)6	114	207	320
scaffold38453__4.8	1	p2	(AG)6	12	278	289
scaffold38507__5.9	1	p3	(CTG)5	15	203	217
scaffold38512__5.5	1	p5	(CAGTA)5	25	93	117
scaffold38624__6.0	1	p2	(AG)7	14	178	191
scaffold38733__4.4	1	p2	(AC)6	12	883	894
scaffold38768__5.9	1	p2	(GA)7	14	22	35
scaffold38782__7.0	1	p2	(TG)9	18	103	120
scaffold38799__7.3	1	p2	(TA)6	12	130	141
scaffold38869__5.8	1	p2	(GT)6	12	411	422
scaffold38879__5.4	1	p2	(AC)7	14	368	381
scaffold38881__5.9	1	p2	(GT)6	12	1	12
scaffold38960__4.0	1	p3	(CCT)6	18	94	111
scaffold38960__4.0	2	p3	(CCT)6	18	297	314
scaffold38975__2.7	1	p3	(TCA)5	15	117	131
scaffold38976__6.0	1	p3	(CTT)5	15	112	126
scaffold38999__7.3	1	p3	(ATA)5	15	169	183
scaffold39000__2.0	1	p3	(CTT)5	15	106	120
scaffold39009__3.3	1	p2	(TG)8	16	107	122
scaffold39089__2.0	1	p2	(CT)6	12	81	92
scaffold39148__7.1	1	p3	(CCT)5	15	28	42
scaffold39196__5.1	1	p2	(AC)6	12	207	218
scaffold39237__4.2	1	p2	(CT)7	14	29	42
scaffold39251__6.5	1	p2	(AC)6	12	749	760
scaffold39278__7.1	1	p3	(TCA)5	15	301	315
scaffold39303__2.0	1	p3	(CCT)6	18	353	370
scaffold39349__7.3	1	p2	(CA)8	16	512	527
scaffold39369__8.7	1	p2	(TG)7	14	57	70
scaffold39424__4.7	1	p3	(GAA)5	15	98	112
scaffold39424__4.7	2	p3	(GAA)5	15	577	591
scaffold39429__4.0	1	p2	(CT)8	16	106	121
scaffold39434__8.5	1	p4	(CAGA)6	24	1390	1413
scaffold39448__6.9	1	p3	(TTA)7	21	122	142
scaffold39455__4.4	1	p3	(CTT)5	15	1077	1091
scaffold39486__2.9	1	p3	(AAG)5	15	1	15
scaffold39501__5.6	1	p2	(AT)7	14	140	153
scaffold39501__5.6	2	p2	(AT)7	14	559	572
scaffold39562__7.7	1	p3	(CTG)7	21	100	120
scaffold39608__6.2	1	p3	(CTT)5	15	300	314
scaffold39636__2.6	1	p3	(CTT)5	15	385	399
scaffold39637__8.2	1	p3	(CTG)7	21	1274	1294
scaffold39672__4.1	1	p2	(CT)10	20	96	115
scaffold39684__8.6	1	p2	(AC)7	14	1920	1933
scaffold39707__6.3	1	p2	(CA)6	12	788	799
scaffold39729__6.9	1	p2	(TC)9	18	1416	1433
scaffold39739__4.2	1	p2	(CA)6	12	1207	1218
scaffold39809__4.7	1	p4	(TTCA)7	28	43	70
scaffold39906__4.0	1	p2	(TC)8	16	119	134
scaffold39925__3.9	1	p4	(AAAT)6	24	119	142
scaffold39954__2.5	1	p2	(TG)8	16	294	309
scaffold40075__4.0	1	p2	(CT)7	14	208	221
scaffold40091__6.5	1	p4	(GATT)6	24	364	387
scaffold40182__5.2	1	p2	(AT)7	14	103	116
scaffold40246__5.6	1	p2	(TC)9	18	129	146
scaffold40280__7.4	1	p3	(TAT)10	30	375	404
scaffold40280__7.4	2	p3	(TAT)10	30	559	588
scaffold40352__6.2	1	p2	(TG)7	14	148	161
scaffold40380__3.6	1	p2	(GT)6	12	342	353
scaffold40381__4.3	1	p3	(CTG)5	15	47	61
scaffold40422__4.1	1	p2	(AC)9	18	37	54
scaffold40477__7.2	1	p2	(CA)6	12	147	158
scaffold40477__7.2	2	p2	(CA)6	12	271	282
scaffold40477__7.2	3	p2	(AC)6	12	764	775
scaffold40491__5.7	1	p3	(GAA)7	21	1123	1143
scaffold40494__5.4	1	p2	(GT)9	18	301	318
scaffold40498__3.5	1	p2	(TG)15	30	105	134
scaffold40511__8.1	1	p2	(GA)23	46	1462	1507
scaffold40548__7.3	1	p2	(AC)7	14	134	147
scaffold40624__4.3	1	p3	(CCT)5	15	268	282
scaffold40635__2.0	1	p2	(CT)8	16	108	123
scaffold40643__5.6	1	p2	(CA)6	12	20	31
scaffold40658__5.6	1	p2	(TG)7	14	704	717
scaffold40709__5.0	1	p3	(AAG)5	15	327	341
scaffold40843__4.6	1	p2	(TG)6	12	112	123
scaffold40919_10.0	1	p4	(ATGA)5	20	1	20
scaffold40934__5.6	1	p3	(GAG)5	15	359	373
scaffold40939__6.8	1	p2	(CA)6	12	64	75
scaffold41093__4.1	1	p2	(CA)6	12	303	314
scaffold41163__4.5	1	p2	(CT)7	14	28	41
scaffold41165__5.4	1	p3	(AAT)8	24	737	760
scaffold41188__2.8	1	p2	(AC)9	18	313	330
scaffold41207__3.2	1	c	(GAGACT)6aggactag(GACTGA)6gactaggactaggactaggactgagactgagactgagactgggactaggactaggactaggactag(GACTGA)7gactaggactaggactag(GACTGA)7gactaggactaggactaggactag(GACTGA)5(GACTGG)6(GACTGA)5(GACTAG)5(GACTGA)6gnactgggactgagactgagactgagactga(GACTAG)6(GACTGA)6	537	1	537
scaffold41225__4.3	1	p2	(GT)8	16	328	343
scaffold41253__9.1	1	p2	(TC)7	14	123	136
scaffold41257__5.2	1	p2	(GA)6	12	472	483
scaffold41285__5.5	1	p3	(GAG)5	15	1	15
scaffold41285__5.5	2	p3	(GAG)5	15	142	156
scaffold41285__5.5	3	p3	(GAG)5	15	595	609
scaffold41288__4.2	1	p3	(CTT)5	15	441	455
scaffold41290__4.9	1	p2	(GA)6	12	39	50
scaffold41300__6.3	1	p2	(AT)10	20	102	121
scaffold41333__5.8	1	p2	(AT)7	14	107	120
scaffold41375__5.9	1	p2	(TG)6	12	218	229
scaffold41386__7.4	1	p3	(TCT)5	15	303	317
scaffold41392__7.1	1	p3	(GAG)7	21	225	245
scaffold41394__3.7	1	p2	(GT)6	12	6	17
scaffold41446__6.5	1	p2	(CT)6	12	207	218
scaffold41523__2.5	1	p2	(AC)6	12	329	340
scaffold41558__4.0	1	p2	(CT)6	12	333	344
scaffold41558__4.0	2	p2	(CT)6	12	509	520
scaffold41580__3.9	1	p3	(GAG)5	15	1	15
scaffold41580__3.9	2	p3	(GAG)5	15	122	136
scaffold41580__3.9	3	p3	(GAG)6	18	243	260
scaffold41580__3.9	4	p3	(GAG)6	18	601	618
scaffold41580__3.9	5	p3	(GAG)8	24	858	881
scaffold41580__3.9	6	p3	(GAG)6	18	988	1005
scaffold41580__3.9	7	p3	(GAG)5	15	1115	1129
scaffold41580__3.9	8	p3	(GAG)7	21	1236	1256
scaffold41581__2.9	1	p3	(CCT)7	21	173	193
scaffold41581__2.9	2	p3	(CCT)5	15	300	314
scaffold41581__2.9	3	p3	(CCT)6	18	424	441
scaffold41581__2.9	4	p3	(CCT)8	24	548	571
scaffold41581__2.9	5	p3	(CCT)7	21	678	698
scaffold41592__8.1	1	p2	(GA)6	12	17	28
scaffold41614__4.1	1	p2	(AC)6	12	545	556
scaffold41615__6.5	1	p2	(TG)6	12	97	108
scaffold41630__3.5	1	p2	(AT)8	16	6	21
scaffold41649__4.7	1	p2	(TG)7	14	330	343
scaffold41661__7.8	1	p2	(CA)6	12	99	110
scaffold41708__4.6	1	p2	(GT)7	14	279	292
scaffold41740__3.3	1	c	(TA)7catcttaccctccattatctagctatggtgtatatatatatgcatcttaccccaccattttctatcaatggtg(TA)6	99	321	419
scaffold41787__4.0	1	p2	(AC)6	12	130	141
scaffold41876__7.2	1	p4	(GCAG)7	28	380	407
scaffold41896__6.1	1	c	(AT)8tattggtgataagtgctatacacaaatgatgccaganatttatctgaggctca(AT)8	85	343	427
scaffold41936__3.9	1	p2	(GA)9	18	706	723
scaffold41948__3.6	1	p3	(GAG)7	21	96	116
scaffold41948__3.6	2	p3	(GAG)5	15	237	251
scaffold41948__3.6	3	p3	(GAG)8	24	469	492
scaffold41948__3.6	4	p3	(GAG)6	18	599	616
scaffold41955_10.2	1	p2	(GA)6	12	1012	1023
scaffold41957__5.0	1	p2	(AG)6	12	208	219
scaffold42023__4.3	1	p2	(AC)6	12	102	113
scaffold42075__3.2	1	p2	(TA)6	12	292	303
scaffold42089__5.0	1	p3	(GAG)5	15	1022	1036
scaffold42268__3.0	1	p2	(TC)10	20	97	116
scaffold42273__8.0	1	p3	(CAG)5	15	3724	3738
scaffold42315__3.0	1	p2	(AC)6	12	272	283
scaffold42415__2.0	1	p2	(CA)6	12	190	201
scaffold42438_13.2	1	p2	(GT)6	12	603	614
scaffold42496_11.7	1	p3	(CCT)6	18	446	463
scaffold42602__3.5	1	p2	(AG)7	14	356	369
scaffold42656__6.6	1	p2	(AC)6	12	674	685
scaffold42664__1.5	1	p2	(GA)7	14	377	390
scaffold42701__6.0	1	p2	(AG)10	20	100	119
scaffold42807__5.6	1	p3	(GAG)5	15	99	113
scaffold42830__6.5	1	p3	(GAA)8	24	318	341
scaffold42877__9.2	1	p2	(CA)7	14	144	157
scaffold42877__9.2	2	p3	(TTA)5	15	412	426
scaffold42947__7.7	1	p2	(TG)6	12	732	743
scaffold42961__5.9	1	p4	(TGTC)5	20	96	115
scaffold42969__7.8	1	p2	(CA)7	14	371	384
scaffold42986__5.3	1	p3	(AGG)5	15	591	605
scaffold43056__8.3	1	p3	(CTT)6	18	1386	1403
scaffold43056__8.3	2	p3	(CTT)6	18	2107	2124
scaffold43076__8.6	1	p2	(TG)7	14	102	115
scaffold43126__3.5	1	p3	(GGA)5	15	111	125
scaffold43147__2.3	1	p2	(TG)6	12	30	41
scaffold43258__5.5	1	p3	(GAG)5	15	318	332
scaffold43265__6.0	1	p3	(AGG)6	18	311	328
scaffold43265__6.0	2	p3	(AGG)6	18	435	452
scaffold43333__6.7	1	p2	(CT)7	14	154	167
scaffold43334__5.5	1	p2	(CT)6	12	166	177
scaffold43337__5.1	1	p3	(TTC)6	18	461	478
scaffold43361__7.0	1	p3	(GAG)6	18	13	30
scaffold43361__7.0	2	p3	(GAG)5	15	137	151
scaffold43393__4.0	1	p3	(AAG)5	15	405	419
scaffold43403_14.6	1	p2	(AT)9	18	100	117
scaffold43447__3.3	1	p3	(CTT)5	15	359	373
scaffold43503__3.9	1	p2	(TG)6	12	172	183
scaffold43528__6.3	1	p3	(GAA)5	15	91	105
scaffold43532__4.1	1	p3	(AAG)5	15	140	154
scaffold43567__5.1	1	p4	(ATCT)20	80	743	822
scaffold43639__5.9	1	p2	(AT)6	12	2698	2709
scaffold43759__6.0	1	p3	(GCT)5	15	209	223
scaffold43794__5.9	1	p2	(TG)6	12	109	120
scaffold43797__4.5	1	p2	(TG)6	12	142	153
scaffold43821__3.9	1	p3	(GCA)5	15	78	92
scaffold43832__3.0	1	p3	(AGA)5	15	122	136
scaffold43860__5.7	1	p3	(TAT)10	30	614	643
scaffold43894__2.6	1	p2	(CT)7	14	155	168
scaffold43901__4.5	1	p3	(GAG)6	18	100	117
scaffold43901__4.5	2	p3	(GAG)6	18	221	238
scaffold43901__4.5	3	p3	(GAG)7	21	345	365
scaffold43945__5.0	1	p2	(TG)6	12	193	204
scaffold43957__5.8	1	p3	(CTT)5	15	37	51
scaffold43985__6.9	1	p2	(AT)6	12	100	111
scaffold43997__6.7	1	c	(CA)7tccacagctgccaaactctctcagtgctgagacactgcaac(CA)6cccacatccacagctgccaaactcccctcagtactgagactctc(CA)6tccacagctgccaaactctctcagtgctgagacactccaaacacacacatccacagctgtcaaactcccctcagtgctgagactctc(CA)6	222	54	275
scaffold44007__3.5	1	p2	(AC)6	12	17	28
scaffold44007__3.5	2	p2	(CT)7	14	391	404
scaffold44022__3.6	1	p2	(AG)7	14	364	377
scaffold44031__6.3	1	p2	(AT)13	26	374	399
scaffold44060__6.8	1	p4	(AAAT)5	20	2957	2976
scaffold44086__4.6	1	p2	(TA)7	14	325	338
scaffold44096__2.8	1	p3	(GCA)6	18	110	127
scaffold44107__2.2	1	p3	(GTG)6	18	610	627
scaffold44155__5.6	1	p2	(AC)7	14	378	391
scaffold44172__7.5	1	p2	(AT)8	16	102	117
scaffold44222__3.6	1	p3	(CTC)5	15	300	314
scaffold44261__8.0	1	p2	(CT)6	12	1	12
scaffold44274__4.2	1	p2	(AG)6	12	88	99
scaffold44331__7.1	1	p4	(TTAT)5	20	207	226
scaffold44353__5.3	1	p2	(CA)7	14	700	713
scaffold44395__5.0	1	p2	(AC)8	16	384	399
scaffold44423__3.7	1	p3	(TCC)5	15	4	18
scaffold44490__6.5	1	p2	(CT)6	12	112	123
scaffold44506__5.6	1	p2	(TG)8	16	192	207
scaffold44533__3.8	1	p3	(GAA)5	15	31	45
scaffold44546__5.8	1	p3	(CCT)6	18	396	413
scaffold44548__4.7	1	p2	(AC)8	16	150	165
scaffold44559__3.3	1	c	(AGTCCT)5(AGTCTC)6(AGTCCT)5agtctcagtctcagtctcagtcctagtcctagtcctagtcct(AGTCTC)7agtcctagtcct(AGTCTC)5agtcctagtcctagtcc(CAGTCT)6cagtcctagtcctagtcctagtctcagtctcagtctcagtcctagtcccagtctcagtctcagtctc(AGTCCT)5(AGTCTC)6agtcctagtcct(AGTCTC)5(AGTCCT)5(AGTCTC)5agtcccagtcccagtcccagtcccagtctcagtctc(AGTCCT)6(AGTCTC)7(AGTCCT)5nnnnnnnnnnnnnnnnnnnnnnnnnnnnnnnnnnnnnnnnnnnnnnnnnn(GTCTCA)5gtcct(AGTCTC)7(AGTCCT)5	811	4	814
scaffold44562__4.6	1	p2	(AC)6	12	445	456
scaffold44577__6.2	1	p2	(TG)6	12	554	565
scaffold44624__6.1	1	p2	(AC)6	12	212	223
scaffold44650__4.0	1	p2	(TG)6	12	153	164
scaffold44668__1.5	1	p3	(CTG)5	15	82	96
scaffold44798__8.0	1	p2	(GT)6	12	831	842
scaffold44805__5.3	1	p3	(CTT)5	15	158	172
scaffold44822__4.4	1	p2	(AC)14	28	685	712
scaffold44824__4.5	1	p3	(CTC)6	18	1	18
scaffold44841__7.5	1	p3	(CCT)5	15	902	916
scaffold44841__7.5	2	p3	(CCT)5	15	2685	2699
scaffold44886__4.9	1	p2	(GT)6	12	550	561
scaffold44895__8.2	1	c	(GTT)5ctgtaaantccctctgcaaaccacaagctgctttcttcacactgcagggctcgcaattgcttctgattcaagctgaggtttccag(GTT)5ctgtaaancggtacccctctgcaaaccacaagctgctttcttcacactgcagggctcgcaattgcttctgattcaagctgaggtttccag(GTT)5	220	222	441
scaffold44896__6.1	1	p2	(TG)6	12	140	151
scaffold44905__7.8	1	c	(AC)6tgaatatgtgtcaggcattaacaggcacgcacactgaatgtgtatcaggcattaacag(AC)6	82	153	234
scaffold44923__8.2	1	p3	(TTA)5	15	1528	1542
scaffold44923__8.2	2	p3	(AAT)7	21	2187	2207
scaffold44929__4.4	1	p2	(TG)6	12	60	71
scaffold44965__7.0	1	p2	(AT)11	22	285	306
scaffold45055__3.1	1	p3	(CTC)5	15	293	307
scaffold45119__5.4	1	p2	(TG)7	14	110	123
scaffold45129__6.4	1	p4	(TGAA)7	28	5047	5074
scaffold45134__7.6	1	c	(TCC)5cctcctcctctt(CTC)6	45	2465	2509
scaffold45145__8.2	1	p2	(TA)6	12	121	132
scaffold45156__3.9	1	p2	(GT)6	12	71	82
scaffold45170__5.1	1	p2	(CA)6	12	163	174
scaffold45272__4.3	1	p2	(TC)9	18	268	285
scaffold45303__2.3	1	p3	(GAG)6	18	231	248
scaffold45303__2.3	2	p3	(AGG)5	15	406	420
scaffold45306__2.0	1	p3	(AAG)5	15	198	212
scaffold45328__5.6	1	p3	(GAA)5	15	609	623
scaffold45352__3.7	1	p2	(TG)6	12	159	170
scaffold45401__4.4	1	p2	(TG)6	12	444	455
scaffold45401__4.4	2	p2	(TG)6	12	630	641
scaffold45447__3.4	1	p2	(GT)8	16	263	278
scaffold45451__4.4	1	p3	(CTT)5	15	176	190
scaffold45451__4.4	2	p3	(CTT)5	15	666	680
scaffold45568__8.0	1	p2	(GA)10	20	361	380
scaffold45648__5.3	1	p3	(CTG)6	18	103	120
scaffold45652__5.8	1	p3	(CCT)5	15	50	64
scaffold45652__5.8	2	p3	(CCT)5	15	173	187
scaffold45652__5.8	3	p3	(TCC)7	21	298	318
scaffold45652__5.8	4	p3	(CCT)5	15	662	676
scaffold45652__5.8	5	p3	(CCT)5	15	788	802
scaffold45652__5.8	6	c	(CTC)6atcatcatcttggtttaccagtggccccttcatcctctgctgccgcaccctgctgatgccaagtgccaagtagcaacaccacaaggctcctgctg(CCT)6	131	1053	1183
scaffold45652__5.8	7	p3	(TCC)6	18	1415	1432
scaffold45731__4.6	1	p2	(AC)6	12	228	239
scaffold45731__4.6	2	p2	(AC)6	12	470	481
scaffold45806__8.3	1	p2	(TA)8	16	354	369
scaffold45852__5.8	1	p2	(TA)6	12	38	49
scaffold45852__5.8	2	p2	(TA)6	12	165	176
scaffold45852__5.8	3	p2	(TA)6	12	368	379
scaffold45852__5.8	4	p2	(TA)7	14	497	510
scaffold45867__3.6	1	p2	(CT)7	14	21	34
scaffold45869__7.1	1	p2	(AT)9	18	447	464
scaffold46019__3.5	1	p2	(CA)6	12	340	351
scaffold46023__7.4	1	c	(TA)6caccataggtagataatgggtggtaagatgtatataaatacacaccattgatagataatggggtggtaagatg(TA)6	97	122	218
scaffold46028__4.3	1	p3	(GAA)6	18	28	45
scaffold46028__4.3	2	p3	(GAA)8	24	369	392
scaffold46032__3.0	1	p3	(TAT)5	15	859	873
scaffold46098__7.0	1	p4	(ATCT)15	60	1	60
scaffold46117__2.5	1	p2	(GT)6	12	125	136
scaffold46179__8.8	1	p3	(TAT)5	15	1935	1949
scaffold46229__3.7	1	p3	(GAA)5	15	366	380
scaffold46239__3.0	1	p2	(AC)6	12	1	12
scaffold46262__3.0	1	p2	(GT)8	16	326	341
scaffold46268__6.9	1	p2	(TG)7	14	1080	1093
scaffold46275__4.0	1	p3	(CTT)7	21	384	404
scaffold46292_12.6	1	p3	(CTG)5	15	282	296
scaffold46345__6.8	1	p3	(CTT)5	15	206	220
scaffold46359__8.5	1	p2	(CT)7	14	128	141
scaffold46412__4.8	1	p3	(GCA)5	15	322	336
scaffold46495__9.9	1	p3	(CCT)6	18	1	18
scaffold46519__7.0	1	p2	(AT)10	20	101	120
scaffold46530__8.0	1	c	(CA)7tccagttacaggaaggatt(CA)6	45	7	51
scaffold46530__8.0	2	p2	(CA)6	12	973	984
scaffold46530__8.0	3	p2	(CA)6	12	1159	1170
scaffold46543__2.0	1	p2	(CT)7	14	21	34
scaffold46557__5.5	1	p2	(TG)8	16	1061	1076
scaffold46581__3.5	1	p3	(GAG)5	15	40	54
scaffold46641__2.0	1	p2	(AC)6	12	431	442
scaffold46642__4.3	1	p2	(AT)8	16	105	120
scaffold46649__4.7	1	c	(TG)6ctttacatgtctgtgttttcctgtgtgtgcacacgagtctgtgcagagcccccgtgtgtcccggtgaccccgcacggacccgcacacgcc(TG)6	114	95	208
scaffold46649__4.7	2	p2	(TG)6	12	400	411
scaffold46711__4.5	1	p2	(AC)8	16	329	344
scaffold46726__7.6	1	p4	(TGAT)5	20	101	120
scaffold46766__2.4	1	p2	(AT)6	12	323	334
scaffold46803__3.5	1	p2	(GA)6	12	38	49
scaffold46820__8.1	1	p2	(GA)6	12	356	367
scaffold46867__3.9	1	p2	(TG)8	16	201	216
scaffold46878__4.5	1	p2	(TG)7	14	191	204
scaffold46974__8.0	1	p2	(TA)6	12	102	113
scaffold46986__4.2	1	p2	(TG)6	12	191	202
scaffold47029__7.5	1	p3	(ATA)6	18	1789	1806
scaffold47056__8.8	1	p3	(GGT)5	15	3930	3944
scaffold47169__4.7	1	p2	(TC)6	12	192	203
scaffold47200__7.2	1	p3	(GAA)5	15	206	220
scaffold47257__9.7	1	p2	(TG)6	12	1	12
scaffold47263__8.3	1	p3	(GAA)5	15	346	360
scaffold47268__7.5	1	p3	(GGA)7	21	101	121
scaffold47339__7.9	1	p2	(TG)6	12	22	33
scaffold47362__2.0	1	p2	(AT)11	22	250	271
scaffold47389__7.7	1	p3	(TTA)7	21	355	375
scaffold47412__8.0	1	p4	(ATAG)5	20	776	795
scaffold47415__2.9	1	p3	(GAA)5	15	422	436
scaffold47425__6.8	1	p3	(GAA)5	15	162	176
scaffold47425__6.8	2	p3	(GAA)5	15	641	655
scaffold47476__5.6	1	p2	(AC)6	12	67	78
scaffold47505__2.0	1	c	(GA)6gc(GA)6	26	357	382
scaffold47508__6.8	1	p3	(CTC)5	15	6397	6411
scaffold47515__5.7	1	p5	(TAAAC)5	25	546	570
scaffold47581__1.8	1	p2	(GT)6	12	997	1008
scaffold47595__3.9	1	p2	(GT)8	16	49	64
scaffold47644__7.3	1	p2	(TG)6	12	1701	1712
scaffold47664__7.6	1	p2	(TG)9	18	295	312
scaffold47735__5.0	1	p3	(GAA)5	15	456	470
scaffold47735__5.0	2	p3	(GAA)5	15	936	950
scaffold47758__8.0	1	p2	(TA)7	14	393	406
scaffold47760__3.9	1	p4	(TTCA)5	20	1115	1134
scaffold47768__5.2	1	p3	(CAG)9	27	95	121
scaffold47800__3.6	1	p2	(AT)7	14	528	541
scaffold47813__4.1	1	p3	(CTT)5	15	156	170
scaffold47813__4.1	2	p3	(CTT)7	21	720	740
scaffold47826__3.0	1	p2	(TA)6	12	84	95
scaffold47920__5.4	1	p2	(AC)6	12	388	399
scaffold47990__3.6	1	p3	(CTC)5	15	17	31
scaffold47999__6.3	1	c	(AC)6gtaatgtgtatcaggcattaacag(AC)6	48	110	157
scaffold48004__8.8	1	p2	(TG)7	14	296	309
scaffold48013__9.7	1	p4	(TATT)7	28	98	125
scaffold48027__5.5	1	p2	(AC)8	16	192	207
scaffold48032__6.1	1	p3	(GAA)5	15	266	280
scaffold48151__5.5	1	p3	(CTT)5	15	657	671
scaffold48155__3.6	1	p3	(GAA)5	15	82	96
scaffold48163__2.0	1	p3	(TCC)9	27	251	277
scaffold48163__2.0	2	p3	(CTC)5	15	433	447
scaffold48195__4.4	1	c*	(CA)8(CAGACACAGACACAGACACAGACACAGACACAGACACACCTGCCCGCTCTCCGTTTTTGCCAGCGAGCAGTGTAGCAACGCACTGCACACAAAGCAGAACGCTGATTACAACGGAGAACTGACGAAATGAAGCTTCTGCCAAACAGGCCCAATGCCAGCTTTCCCCCGATGATCCGTGCAGCAGCAGCAGCAGCAGCAGCAGCAGCAGCAGCGGGACACTGCCCTCCAGCTCTCATTTGTGCAGGGACAGCACGGGGCCCTGGAGGCGGGCAAGCAGGAAGTATGTAAATTCTCAAGCAGCCCANNNNNNNNNNNNNNNNNNNNNNNNNNNNNNNNNNNNNNNNNNNTCACTCTCAGTCAAAGAGATGTTCTTGGGTTTTGCGCCCCCCCCCA…	49	186	234
scaffold48195__4.4	2	p3	(GCA)11	33	379	411
scaffold48204__5.6	1	p4	(ATAC)6	24	141	164
scaffold48204__5.6	2	p2	(TG)6	12	434	445
scaffold48204__5.6	3	p2	(AT)6	12	1269	1280
scaffold48217__6.8	1	p2	(AG)7	14	2787	2800
scaffold48222__3.2	1	p3	(CTT)5	15	96	110
scaffold48235__2.6	1	p2	(AT)11	22	784	805
scaffold48237__5.0	1	p2	(AT)8	16	290	305
scaffold48274__4.1	1	c	(AC)7agggtccccggtttggcgccaaaacctattcctcggtgccaagcacaaaggaagcctctacaccatccccnattttgcatt(AC)8	111	139	249
scaffold48344__6.6	1	p4	(TATT)6	24	383	406
scaffold48382__8.5	1	p2	(TC)6	12	122	133
scaffold48382__8.5	2	p2	(TC)6	12	242	253
scaffold48446__5.4	1	p4	(GTAT)5	20	102	121
scaffold48497__3.4	1	p2	(AG)7	14	44	57
scaffold48497__3.4	2	p2	(TG)6	12	420	431
scaffold48523__4.5	1	p2	(GT)8	16	166	181
scaffold48525__4.9	1	p3	(CCA)5	15	148	162
scaffold48551__3.5	1	p2	(AG)7	14	358	371
scaffold48559__4.1	1	p2	(GT)6	12	182	193
scaffold48592__7.3	1	p3	(CTC)5	15	447	461
scaffold48626__6.4	1	p2	(TC)6	12	3044	3055
scaffold48642__7.5	1	p3	(GAG)5	15	202	216
scaffold48642__7.5	2	p3	(GAG)5	15	324	338
scaffold48655__3.9	1	p2	(TA)6	12	157	168
scaffold48684__7.2	1	p3	(ATT)8	24	3067	3090
scaffold48699__3.8	1	p4	(ATAC)7	28	98	125
scaffold48704__6.4	1	p2	(GT)20	40	90	129
scaffold48800__5.8	1	p4	(CATA)6	24	682	705
scaffold48813__4.9	1	p3	(GAA)5	15	201	215
scaffold48813__4.9	2	p3	(GAA)5	15	712	726
scaffold48813__4.9	3	p3	(GAA)5	15	1509	1523
scaffold48813__4.9	4	p3	(GAA)5	15	2245	2259
scaffold48814__3.8	1	p3	(AAG)5	15	202	216
scaffold48927__6.0	1	p3	(CCT)5	15	354	368
scaffold48969_15.2	1	p2	(GA)11	22	299	320
scaffold48969_15.2	2	p2	(GA)6	12	486	497
scaffold48969_15.2	3	p2	(GA)6	12	665	676
scaffold49048__4.0	1	p2	(TG)7	14	662	675
scaffold49101__3.5	1	p2	(TC)6	12	81	92
scaffold49112__3.7	1	p2	(GT)6	12	578	589
scaffold49113__4.6	1	p2	(AG)8	16	1143	1158
scaffold49132__3.6	1	p3	(AGC)5	15	330	344
scaffold49182__5.5	1	p3	(CTT)5	15	359	373
scaffold49183__8.1	1	p2	(GT)8	16	106	121
scaffold49189__3.0	1	p6	(TGAGGA)5	30	709	738
scaffold49225__4.3	1	p4	(TATT)5	20	504	523
scaffold49275__4.6	1	p3	(CCA)5	15	1	15
scaffold49284__6.3	1	p2	(AC)6	12	795	806
scaffold49391__5.4	1	p3	(CTT)5	15	3	17
scaffold49394__8.9	1	p2	(AT)7	14	108	121
scaffold49395__3.8	1	p2	(TG)6	12	202	213
scaffold49436__4.3	1	p3	(CCA)5	15	207	221
scaffold49517__3.8	1	p2	(TG)8	16	302	317
scaffold49526__7.0	1	p3	(GGA)7	21	99	119
scaffold49540__5.4	1	p3	(TCC)5	15	301	315
scaffold49590__2.2	1	p2	(TG)6	12	531	542
scaffold49636__4.0	1	p2	(AC)7	14	530	543
scaffold49643__3.4	1	p3	(TCC)7	21	304	324
scaffold49643__3.4	2	p3	(CCT)7	21	506	526
scaffold49665__9.5	1	p2	(TG)6	12	110	121
scaffold49672__5.8	1	p2	(CT)7	14	143	156
scaffold49688__3.1	1	p2	(AT)8	16	103	118
scaffold49705__3.4	1	p3	(GCA)16	48	263	310
scaffold49734__4.6	1	p2	(TC)10	20	102	121
scaffold49761__4.0	1	p2	(TG)8	16	279	294
scaffold49784__3.9	1	c	(GT)6ttgaatgtgcagaaagctgtcctcatgctatnagaatggaggacagcg(GT)6	72	812	883
scaffold49913__7.3	1	p4	(GTAT)9	36	94	129
scaffold49958__6.8	1	c	(TG)6ctgtagtacgacgaatggattcatcgttacaccttacctacgttattactacggtaagtgtaactttttcatccaattcgtctccaacag(CA)8	118	6	123
scaffold49982__3.8	1	p3	(CCT)6	18	109	126
scaffold49982__3.8	2	p3	(TCC)6	18	241	258
scaffold49982__3.8	3	p3	(CTC)6	18	382	399
scaffold49982__3.8	4	p3	(CCT)6	18	508	525
scaffold49982__3.8	5	p3	(CCT)6	18	841	858
scaffold49982__3.8	6	p3	(CCT)6	18	1014	1031
scaffold49982__3.8	7	p3	(CCT)5	15	1141	1155
scaffold49982__3.8	8	p3	(CCT)7	21	1271	1291
scaffold49982__3.8	9	p3	(CCT)7	21	1404	1424
scaffold49982__3.8	10	p3	(CCT)5	15	1534	1548
scaffold49982__3.8	11	p3	(CCT)6	18	1658	1675
scaffold49982__3.8	12	p3	(CCT)7	21	1785	1805
scaffold49982__3.8	13	p3	(CCT)5	15	1944	1958
scaffold49991__6.3	1	p2	(GT)6	12	2981	2992
scaffold50063__3.5	1	p2	(CT)7	14	394	407
scaffold50136__4.1	1	p4	(GTAT)6	24	2	25
scaffold50140__7.0	1	p2	(AT)8	16	257	272
scaffold50188__2.8	1	p3	(CCT)6	18	1308	1325
scaffold50215__8.6	1	p2	(AC)7	14	272	285
scaffold50217__7.0	1	p3	(ATC)5	15	300	314
scaffold50224__4.0	1	p2	(GA)6	12	72	83
scaffold50247__6.4	1	p2	(CT)6	12	164	175
scaffold50268__8.3	1	p2	(GA)6	12	590	601
scaffold50278__7.8	1	p2	(AC)6	12	897	908
scaffold50283__6.0	1	p4	(TGAA)7	28	1510	1537
scaffold50349__3.5	1	p3	(CTT)5	15	121	135
scaffold50349__3.5	2	p3	(CTT)5	15	553	567
scaffold50390__4.8	1	p2	(TG)7	14	101	114
scaffold50395__6.0	1	p3	(CTT)5	15	104	118
scaffold50500_11.8	1	p2	(TG)7	14	350	363
scaffold50508__5.2	1	p2	(TG)8	16	194	209
scaffold50575__4.7	1	p2	(AC)7	14	298	311
scaffold50650__8.1	1	p2	(AT)7	14	9391	9404
scaffold50685__2.5	1	p3	(GAA)5	15	76	90
scaffold50754__7.8	1	c	(ACAG)6(AC)7	38	753	790
scaffold50782__6.1	1	p2	(TG)12	24	103	126
scaffold50783__5.6	1	p2	(AC)7	14	159	172
scaffold50863__2.8	1	p3	(GAG)5	15	464	478
scaffold50893__4.5	1	p3	(CCT)5	15	388	402
scaffold50926__6.5	1	p4	(TCAT)10	40	280	319
scaffold50970__3.6	1	p3	(CTT)5	15	48	62
scaffold51004__4.4	1	p3	(CCT)5	15	334	348
scaffold51012__8.3	1	p3	(TCC)5	15	988	1002
scaffold51020__7.1	1	p2	(AC)8	16	9	24
scaffold51063__6.1	1	p2	(AT)9	18	85	102
scaffold51139__3.5	1	p2	(AT)7	14	93	106
scaffold51143__2.0	1	p2	(AT)6	12	109	120
scaffold51206__6.0	1	p2	(AT)9	18	31	48
scaffold51242__2.0	1	p3	(AGA)8	24	100	123
scaffold51243__4.9	1	p3	(CTT)5	15	380	394
scaffold51313__8.1	1	p2	(AT)7	14	2253	2266
scaffold51324__3.1	1	p3	(CTT)5	15	106	120
scaffold51368__3.0	1	p2	(TC)6	12	337	348
scaffold51413__6.3	1	p2	(AT)6	12	847	858
scaffold51413__6.3	2	p3	(TAT)5	15	2210	2224
scaffold51415__4.1	1	p3	(GAG)5	15	322	336
scaffold51415__4.1	2	p3	(GAG)5	15	460	474
scaffold51415__4.1	3	p3	(GAG)6	18	819	836
scaffold51450__4.4	1	p3	(AGG)6	18	457	474
scaffold51453__5.0	1	p2	(TC)11	22	109	130
scaffold51459__4.7	1	p2	(AC)9	18	1008	1025
scaffold51463__3.4	1	p2	(GT)6	12	516	527
scaffold51638__6.0	1	p2	(CA)6	12	283	294
scaffold51638__6.0	2	p2	(GT)7	14	1460	1473
scaffold51638__6.0	3	p2	(TG)9	18	2038	2055
scaffold51641__5.6	1	p2	(GT)6	12	719	730
scaffold51664__6.7	1	p2	(AC)6	12	1532	1543
scaffold51733__2.9	1	p3	(AAG)5	15	267	281
scaffold51798__6.6	1	p2	(AT)8	16	525	540
scaffold51815__5.5	1	p3	(CTG)5	15	94	108
scaffold51902__7.6	1	p3	(CCT)5	15	635	649
scaffold51935__6.7	1	p3	(GAA)5	15	204	218
scaffold51935__6.7	2	p3	(GAA)5	15	775	789
scaffold51935__6.7	3	p3	(GAA)5	15	1254	1268
scaffold51936__6.1	1	p2	(CA)10	20	4105	4124
scaffold52010__4.0	1	p2	(TC)9	18	368	385
scaffold52011__8.5	1	p2	(TA)8	16	15	30
scaffold52013__2.5	1	p2	(TG)6	12	151	162
scaffold52094__6.9	1	p2	(GA)8	16	1211	1226
scaffold52103__5.1	1	p3	(CCA)5	15	239	253
scaffold52200__4.5	1	p2	(AG)9	18	106	123
scaffold52260__6.3	1	p2	(CA)6	12	824	835
scaffold52260__6.3	2	p2	(CA)6	12	947	958
scaffold52349__9.0	1	p2	(TA)6	12	117	128
scaffold52349__9.0	2	p2	(TA)6	12	330	341
scaffold52349__9.0	3	p2	(TA)8	16	542	557
scaffold52350__7.8	1	p3	(GAA)10	30	97	126
scaffold52378__3.7	1	p3	(AAT)8	24	100	123
scaffold52380__6.6	1	p3	(CTC)5	15	189	203
scaffold52380__6.6	2	p3	(CTC)5	15	305	319
scaffold52416__2.0	1	p3	(TTG)8	24	100	123
scaffold52526__4.4	1	p2	(AG)7	14	549	562
scaffold52528__2.5	1	p3	(CTG)5	15	319	333
scaffold52531__2.5	1	p2	(TG)6	12	338	349
scaffold52542__6.3	1	p3	(CAG)5	15	709	723
scaffold52556__4.5	1	p3	(AGG)5	15	293	307
scaffold52610__6.9	1	p2	(AG)6	12	4	15
scaffold52619__6.1	1	p3	(GAG)5	15	45	59
scaffold52706__9.3	1	p2	(AG)6	12	235	246
scaffold52725__5.3	1	p2	(CT)7	14	71	84
scaffold52727__6.1	1	p3	(CCT)5	15	630	644
scaffold52743__7.2	1	p2	(GA)10	20	80	99
scaffold52751__8.5	1	p2	(TC)6	12	246	257
scaffold52941__3.0	1	p3	(AAG)5	15	1	15
scaffold52993__2.6	1	p2	(CT)7	14	105	118
scaffold53024__9.1	1	p3	(ATA)7	21	172	192
scaffold53043__6.4	1	p3	(TTC)5	15	591	605
scaffold53068__3.9	1	p2	(GT)9	18	104	121
scaffold53159__2.5	1	p3	(CTT)5	15	364	378
scaffold53163__4.4	1	p3	(CTT)5	15	210	224
scaffold53188__3.7	1	p3	(GAA)5	15	77	91
scaffold53188__3.7	2	p3	(GAA)5	15	589	603
scaffold53238__4.7	1	p2	(GT)11	22	3552	3573
scaffold53274__5.5	1	p2	(CA)8	16	106	121
scaffold53290__4.0	1	p2	(GT)6	12	271	282
scaffold53364__4.0	1	p2	(TG)6	12	367	378
scaffold53412__5.8	1	p2	(TA)9	18	295	312
scaffold53460__5.2	1	p3	(TCC)5	15	534	548
scaffold53487__9.4	1	p3	(TTA)5	15	249	263
scaffold53527__3.7	1	p3	(GAG)5	15	321	335
scaffold53570__3.0	1	p2	(AT)8	16	104	119
scaffold53575__4.9	1	p2	(TA)6	12	382	393
scaffold53625__5.9	1	p3	(ATA)6	18	959	976
scaffold53637__2.5	1	p3	(GAA)6	18	131	148
scaffold53658__3.4	1	p2	(CA)6	12	38	49
scaffold53660__2.0	1	p5	(TGTTA)11	55	247	301
scaffold53685__5.0	1	p3	(AAG)5	15	51	65
scaffold53685__5.0	2	p3	(AAG)5	15	531	545
scaffold53685__5.0	3	p3	(AAG)5	15	1064	1078
scaffold53702__4.1	1	p3	(TGC)5	15	108	122
scaffold53719__5.4	1	p2	(AT)8	16	346	361
scaffold53741__8.0	1	p2	(AT)6	12	190	201
scaffold53756__4.4	1	p3	(CTC)6	18	104	121
scaffold53758__2.0	1	p3	(GTG)5	15	287	301
scaffold53776__8.1	1	p4	(ACTC)5	20	1003	1022
scaffold53828__3.2	1	p3	(CTT)5	15	157	171
scaffold53882__4.0	1	p2	(CT)8	16	168	183
scaffold53954__6.3	1	p3	(AAT)7	21	1744	1764
scaffold53959__5.1	1	p3	(GTG)6	18	419	436
scaffold53986__3.8	1	p3	(GAG)6	18	32	49
scaffold53993__5.6	1	p2	(AT)7	14	108	121
scaffold54016__3.4	1	p3	(GAG)5	15	104	118
scaffold54016__3.4	2	p3	(GAG)7	21	349	369
scaffold54038__3.9	1	p2	(GT)8	16	404	419
scaffold54110__5.5	1	p2	(GA)11	22	876	897
scaffold54142__6.3	1	p2	(TG)6	12	3515	3526
scaffold54202__7.8	1	p2	(TA)7	14	153	166
scaffold54204__9.7	1	p2	(TA)6	12	474	485
scaffold54204__9.7	2	p2	(TA)7	14	601	614
scaffold54231__5.4	1	p3	(GAA)5	15	392	406
scaffold54242__5.3	1	p2	(CT)6	12	74	85
scaffold54252__6.5	1	p2	(TG)7	14	90	103
scaffold54331__6.9	1	p3	(TCC)5	15	352	366
scaffold54355__3.9	1	p2	(GT)6	12	81	92
scaffold54356__5.9	1	c	(AC)6tgaatatgggtcaggcattaacaggcacacacactgaatgtgtatcaggcattaacag(AC)7	84	82	165
scaffold54373__6.4	1	p3	(AAT)9	27	3198	3224
scaffold54373__6.4	2	p3	(AAT)8	24	15218	15241
scaffold54393__3.5	1	p2	(AT)10	20	539	558
scaffold54398__7.4	1	p3	(CAG)6	18	239	256
scaffold54431__4.1	1	p2	(GT)8	16	559	574
scaffold54449__3.5	1	p2	(AC)6	12	262	273
scaffold54516__6.1	1	p2	(TG)6	12	186	197
scaffold54557__4.6	1	p3	(GAG)5	15	145	159
scaffold54576__8.4	1	p2	(TC)6	12	239	250
scaffold54578__8.1	1	p2	(AT)10	20	104	123
scaffold54630__7.7	1	p2	(AT)8	16	83	98
scaffold54639__7.4	1	p2	(AC)6	12	131	142
scaffold54654__4.6	1	p3	(GAG)8	24	98	121
scaffold54654__4.6	2	p3	(GAG)5	15	228	242
scaffold54686__3.2	1	p3	(GCA)5	15	7	21
[truncated: 299,273+ more rows]
